# Supplementary material for: Using Transcriptome Analysis to Identify Genes Involved in Switchgrass Flower Reversion
Source: Front Plant Sci. 2018 Dec 4;9:1805. doi: 10.3389/fpls.2018.01805 (PMC6288819; doi:10.3389/fpls.2018.01805)
Supplement: Supplementary file 1 [file Table_1.XLSX]

## Sheet: Sheet1
Table S1 Statistics of gene features in count and percentage
	sample01	sample02	sample03	sample04	sample05	sample06	sample07	sample08	sample09	sample10	sample11	sample12	total
Missed exons	147073	144572	146899	146621	154067	150467	147056	150758	148099	146937	144467	147221	135166
Novel exons	24306	22645	22105	23654	24544	25330	27724	26386	23721	26100	26538	23417	42937
Missed introns	106787	104285	106523	106811	110682	107806	106274	107903	108306	106584	105202	106985	85304
Novel introns	12998	12338	11680	12288	12817	13494	13770	13347	12249	13986	13456	12246	23254
Missed loci	34017	33257	33702	33356	36549	35790	35053	35895	33364	34362	33448	33628	33499
Novel loci	10491	9565	9623	10279	10883	10958	12529	11932	10656	11213	11890	10199	13491
	sample01	sample02	sample03	sample04	sample05	sample06	sample07	sample08	sample09	sample10	sample11	sample12	total
Missed exons	0.271078	0.266468	0.270757	0.270245	0.283969	0.277333	0.271046	0.27787	0.272969	0.270827	0.266275	0.271351	0.249131
Novel exons	0.0447996	0.0417382	0.0407429	0.0435979	0.0452383	0.046687	0.0510995	0.0486334	0.0437214	0.0481063	0.0489136	0.0431611	0.0791394
Missed introns	0.292352	0.285502	0.291629	0.292417	0.303015	0.295141	0.290947	0.295407	0.29651	0.291796	0.288012	0.292894	0.233537
Novel introns	0.0355847	0.0337778	0.0319764	0.033641	0.0350892	0.0369426	0.0376982	0.0365402	0.0335342	0.0382896	0.0368386	0.033526	0.0636627
Missed loci	0.334714	0.327236	0.331615	0.32821	0.359628	0.35216	0.344908	0.353193	0.328289	0.338109	0.329115	0.330887	0.329617
Novel loci	0.103227	0.0941159	0.0946866	0.101141	0.107085	0.107822	0.123281	0.117406	0.104851	0.110332	0.116993	0.100354	0.132746
