# Supplementary material for: Using Transcriptome Analysis to Identify Genes Involved in Switchgrass Flower Reversion
Source: Front Plant Sci. 2018 Dec 4;9:1805. doi: 10.3389/fpls.2018.01805 (PMC6288819; doi:10.3389/fpls.2018.01805)
Supplement: Supplementary file 2 [file Table_2.XLSX]

## Sheet: Sheet1
Table S2 List of filtered-DEGs identified in this work
gene_id	ref_gene_name	locus	FPKM-REV_1	FPKM-REV_2	FPKM-REV_3	FPKM-REV_4	FPKM-INF_1	FPKM-INF_2	FPKM-INF_3	FPKM-INF_4	FPKM-FLO_1	FPKM-FLO_2	FPKM-FLO_3	FPKM-FLO_4	FC_REV-FLO	p-value_REV-FLO	FC_REV-INF	p-value_REV-INF	FC_INF-FLO	p-value_INF-FLO	Regulation	Athaliana	Zmays	Osativa	Sbicolor	KEGG	GO Component	GO Function	GO Process	Swiss-Prot Annotation	NR Annotation
MSTRG.7097	Pavir.1NG399600	Chr01N:81281165-81282290	0.21251	0.273575	0.083793	0.197276	2.6991	1.60256	3.70893	1.84922	1.41932	1.68656	1.48144	2.13345	0.444568	9.72249e-05	0.433274	0.00111635	1.12208	0.496114	down	AT4G00910/e_value = 5E-52	GRMZM2G089396_T01/e_value = 0	LOC_Os02g45160.1/evalue = 3E-165	Sobic.004G284700.1/evalue = 0	NA	GO:0016020, GO:0043226, GO:0044464, GO:0005623, GO:0044425, GO:0044422	GO:0005215	GO:0051179, GO:0050896, GO:0009987, GO:0051704, GO:0065007, GO:0050789, GO:0040007, GO:0048518	Q9LS46/evalue = 9.28756E-18|Aluminum-activated malate transporter 9 [Arabidopsis thaliana]	gi|937905197|dbj|BAS80251.1|evalue = 1.18401e-114/Os02g0673100, partial [Oryza sativa Japonica Group]
MSTRG.7369	Pavir.1NG462500	Chr01N:84985827-84998306	0.051704	0.080776	0.050232	0	8.19103	7.42021	2.65436	4.05692	4.67477	2.45847	6.62817	7.71961	0.174287	0.000578837	0.115266	1.09586e-05	1.3038	0.448002	down	AT3G15110/e_value = 2E-69	GRMZM2G015033_T01/e_value = 0	LOC_Os02g20490.1/evalue = 6E-179	Sobic.004G179200.1/evalue = 0	NA	NA	NA	NA	NA	gi|1238282944|gb|PAN05577.1|evalue = 3.06767e-100/hypothetical protein PAHAL_1G159800 [Panicum hallii]
MSTRG.8855	-	Chr02K:10157845-10162643	0.037911	0.079178	0.064357	0.136458	2.71606	6.67465	6.0386	9.81355	18.0811	9.43702	0.038536	8.60886	0.140703	0.00104883	0.171357	0.00224846	1.5959	0.57482	down	AT1G70730/e_value = 0	GRMZM2G023289_T03/e_value = 0	LOC_Os03g50480.2/evalue = 0	Sobic.001G116500.1/evalue = 0	K01835/pgm; phosphoglucomutase [EC:5.4.2.2]	GO:0044464, GO:0005623, GO:0044422, GO:0043226, GO:0005576, GO:0031974, GO:0016020, GO:0044425, GO:0044421, GO:0030054, GO:0032991, GO:0099080	GO:0005488, GO:0003824, GO:0005198	GO:0008152, GO:0050896, GO:0009987, GO:0002376, GO:0051179, GO:0022610, GO:0065007	Q9SCY0/evalue = 2.63518E-162|Phosphoglucomutase, chloroplastic [Arabidopsis thaliana]	gi|1142699531|gb|AQK63455.1|evalue = 0/phosphoglucomutase2 [Zea mays]
MSTRG.10361	-	Chr02K:58880203-58887118	0	0	0	0	1.33938	1.66973	0.760945	0.416185	1.50042	0.575668	2.15059	1.73316	0.417125	0.00295055	0.427696	0.00324116	0.892567	0.675581	down	AT2G35160/e_value = 7E-171	GRMZM2G300955_T01/e_value = 0	LOC_Os09g19830.1/evalue = 0	Sobic.002G180900.1/evalue = 0	K11420/EHMT; euchromatic histone-lysine N-methyltransferase [EC:2.1.1.43]	GO:0043226, GO:0005623, GO:0044464, GO:0044422, GO:0031974, GO:0032991, GO:0030054, GO:0055044, GO:0016020	GO:0005488, GO:0003824, GO:0140110	GO:0032502, GO:0032501, GO:0050896, GO:0008152, GO:0009987, GO:0071840, GO:0000003, GO:0022414, GO:0065007, GO:0050789, GO:0048519, GO:0048518, GO:0051704, GO:0023052, GO:0040007, GO:0008283, GO:0051179, GO:0007610, GO:0040011, GO:0002376, GO:0048511	Q9C5P1/evalue = 3.99447E-66|Histone-lysine N-methyltransferase, H3 lysine-9 specific SUVH7 [Arabidopsis thaliana]	gi|670378380|ref|XP_008670145.1|evalue = 0/uncharacterized protein LOC103647380 [Zea mays]
MSTRG.10977	Pavir.2KG408900	Chr02K:72463462-72469222	1.42539	1.86385	1.76979	1.52863	4.66154	4.39504	3.40095	4.3332	6.69587	4.17926	2.98293	3.42967	0.499698	0.00160338	0.457507	2.46065e-05	1.17002	0.341216	down	AT5G64290/e_value = 0	GRMZM2G040933_T01/e_value = 0	LOC_Os09g29430.1/evalue = 0	Sobic.002G233700.1/evalue = 0	NA	NA	NA	GO:0008152, GO:0019740, GO:0009987	Q8XBK4/evalue = 1.56427E-71|L-tartrate/succinate antiporter [Escherichia coli]	gi|125564063|gb|EAZ09443.1|evalue = 0/hypothetical protein OsI_31717 [Oryza sativa Indica Group]
MSTRG.15628	Pavir.2NG430100	Chr02N:80142558-80144779	0.652155	0.628857	0.004112	7.9e-05	2.59775	1.92348	0.00175	1.93482	2.04306	1.23863	1.85449	2.3248	0.450254	0.0070074	0.33043	0.00986388	1.19131	0.487123	down	NA	GRMZM2G052817_T01/e_value = 0	LOC_Os09g36000.1/evalue = 0	Sobic.002G272000.1/evalue = 0	NA	NA	NA	NA	NA	gi|125564458|gb|EAZ09838.1|evalue = 1.92988e-159/hypothetical protein OsI_32128 [Oryza sativa Indica Group]
MSTRG.18472	Pavir.3KG145700	Chr03K:13705150-13711053	0.068223	0.008158	0	0.051618	1.48627	0.752585	1.47198	1.50655	0.01001	1.63216	5.86537	1.19153	0.447976	0.00276586	0.49893	0.00108005	0.621076	0.290789	down	AT3G05030/e_value = 0	GRMZM2G063492_T01/e_value = 0	LOC_Os05g05590.1/evalue = 0	Sobic.009G042700.2/evalue = 0	NA	GO:0032991, GO:0044425, GO:0016020, GO:0043226, GO:0044464, GO:0005623, GO:0044422, GO:0031974, GO:0005576, GO:0044421, GO:0044456, GO:0045202, GO:0030054	GO:0005488, GO:0005215	GO:0051179, GO:0065007, GO:0009987, GO:0050789, GO:0048518, GO:0032501, GO:0032502, GO:0071840, GO:0040007, GO:0023052, GO:0050896, GO:0048511, GO:0008152, GO:0040011, GO:0007610, GO:0000003, GO:0048519	Q9Y2E8/evalue = 1.46928E-56|Sodium/hydrogen exchanger 8 [Homo sapiens]	gi|357134673|ref|XP_003568941.1|evalue = 0/sodium/hydrogen exchanger 2 [Brachypodium distachyon]
MSTRG.25576	-	Chr04K:37882191-37903283	0.274142	0.055	0.0923	0.067351	1.86309	3.76872	0.610205	1.93276	0.888165	1.85363	1.85915	1.01469	0.486064	7.71394e-05	0.268746	0.000355553	1.43068	0.257962	down	AT3G14270/e_value = 0	GRMZM2G111208_T01/e_value = 0	LOC_Os03g28140.1/evalue = 0	Sobic.001G345100.1/evalue = 0	K00921/PIKFYVE; 1-phosphatidylinositol-3-phosphate 5-kinase [EC:2.7.1.150]	GO:0005623, GO:0044464, GO:0043226, GO:0044422, GO:0016020, GO:0031974, GO:0099080, GO:0005576, GO:0044421, GO:0032991, GO:0030054, GO:0044425	GO:0003824, GO:0005488	GO:0065007, GO:0009987, GO:0023052, GO:0050896, GO:0050789, GO:0051179, GO:0048518, GO:0071840, GO:0032501, GO:0032502, GO:0008152, GO:0051704, GO:0040011, GO:0000003, GO:0022414	O96838/evalue = 5.04904E-16|Putative 1-phosphatidylinositol 3-phosphate 5-kinase [Drosophila melanogaster]	gi|1142629689|gb|ONL98751.1|evalue = 0/1-phosphatidylinositol-3-phosphate 5-kinase FAB1B [Zea mays]
MSTRG.29669	Pavir.5KG036300	Chr05K:5981302-5986297	0	0	0.395997	0.355674	5.26179	3.21475	0	7.67912	6.05811	8.9076	5.354	6.92091	0.151148	4.25515e-05	0.146157	0.00683674	0.817056	0.683138	down	AT1G78650/e_value = 2E-86	GRMZM2G148626_T02/e_value = 0	LOC_Os01g10690.1/evalue = 0	Sobic.003G025600.1/evalue = 0	K03504/POLD3; DNA polymerase delta subunit 3	GO:0044464, GO:0005623, GO:0043226, GO:0044422, GO:0031974	NA	GO:0008152, GO:0009987, GO:0050896	NA	gi|1394889835|gb|PWZ34426.1|evalue = 0/DNA polymerase delta subunit 3 [Zea mays]
MSTRG.32464	Pavir.5KG466100	Chr05K:76868519-76871525	0	0	0	0.23875	2.59698	2.74661	2.07224	1.69889	2.43271	3.11959	0.705627	1.61644	0.363511	0.00201163	0.297819	0.000125507	1.3484	0.246348	down	AT4G16100/e_value = 0.00000003	NA	NA	NA	NA	NA	NA	NA	NA	gi|1002235695|ref|XP_015622045.1|evalue = 1.16456e-10/PREDICTED: uncharacterized protein LOC4323985 [Oryza sativa Japonica Group]
MSTRG.38328	-	Chr05N:76313687-76327113	0.768173	0.36257	0.873151	0.224552	2.86333	4.87111	0.444306	2.1528	7.82658	6.70485	4.38909	1.75905	0.272602	0.00823602	0.280827	0.00137469	0.811298	0.620596	down	AT5G53460/e_value = 0	GRMZM2G085078_T02/e_value = 0	LOC_Os01g48960.1/evalue = 0	Sobic.003G258800.1/evalue = 0	K00264/GLT1; glutamate synthase (NADPH/NADH) [EC:1.4.1.13 1.4.1.14]	GO:0044464, GO:0005623, GO:0044422, GO:0043226, GO:0016020, GO:0031974, GO:0005576, GO:0044425	GO:0005488, GO:0003824	GO:0008152, GO:0009987, GO:0065007, GO:0050789, GO:0050896, GO:0040007, GO:0032502, GO:0019740	P55038/evalue = 0|Ferredoxin-dependent glutamate synthase 2 [Synechocystis sp.]	gi|1142839400|gb|AQK97486.1|evalue = 0/Glutamate synthase 1 [NADH] chloroplastic [Zea mays]
MSTRG.41558	-	Chr06K:42503475-42507318	0.614874	0.530562	0.868365	0.257823	1.96281	2.94787	0.795415	1.08924	2.42355	3.15769	3.17659	2.61377	0.410088	0.000197434	0.447898	0.00504897	0.787568	0.270919	down	NA	NA	NA	NA	NA	NA	NA	NA	NA	-
MSTRG.42214	Pavir.6KG309400	Chr06K:60839853-60841335	0.843809	1.41656	1.04258	2.4998	7.31299	7.34532	8.20965	7.57945	4.27703	6.57441	3.07097	5.1417	0.414686	0.00600576	0.281318	0.00140667	1.56483	0.0457345	down	AT2G03550/e_value = 9E-71	GRMZM2G031065_T01/e_value = 0	LOC_Os08g37040.1/evalue = 0	Sobic.007G157500.1/evalue = 0	NA	GO:0043226, GO:0005623, GO:0044464, GO:0005576, GO:0016020, GO:0044422, GO:0044425, GO:0044421, GO:0019012	GO:0003824, GO:0005488	GO:0009987, GO:0008152, GO:0051704, GO:0040007, GO:0032502, GO:0032501, GO:0000003, GO:0022414, GO:0050896, GO:0050789, GO:0065007, GO:0048518, GO:0023052, GO:0071840, GO:0048519	Q9LMA7/evalue = 4.23182E-67|Probable carboxylesterase 1 [Arabidopsis thaliana]	gi|1149794072|ref|XP_020158227.1|evalue = 5.25168e-163/probable carboxylesterase 7 [Aegilops tauschii subsp. tauschii]
MSTRG.42990	Pavir.6KG413000	Chr06K:72195638-72198298	7.24724	5.17111	5.82527	6.93223	34.2496	27.2373	25.0569	27.4243	11.7062	22.5034	13.502	15.1564	0.449292	0.00392581	0.233343	7.79021e-05	1.85104	0.0218217	down	AT2G28190/e_value = 3E-99	GRMZM2G106928_T01/e_value = 0	LOC_Os08g44770.1/evalue = 0	Sobic.007G166600.1/evalue = 0	K04565/SOD1; superoxide dismutase, Cu-Zn family [EC:1.15.1.1]	GO:0044464, GO:0005623, GO:0044422, GO:0043226, GO:0005576, GO:0031974, GO:0044421, GO:0016020, GO:0032991	GO:0003824, GO:0005488, GO:0016209	GO:0032502, GO:0032501, GO:0009987, GO:0071840, GO:0048519, GO:0065007, GO:0050789, GO:0050896, GO:0008152, GO:0048518, GO:0023052, GO:0051704, GO:0098743, GO:0098754, GO:0040007, GO:0051179, GO:0002376, GO:0007610, GO:0000003, GO:0022414, GO:0048511	O65198/evalue = 3.51426E-91|Superoxide dismutase [Cu-Zn], chloroplastic [Medicago sativa]	gi|701216954|gb|AIV42039.1|evalue = 2.23857e-107/superoxide dismutase [Saccharum arundinaceum]
MSTRG.45143	Pavir.6NG300000	Chr06N:74002398-74011315	0	0	0	0	6.78233	4.99916	0	2.20072	4.75424	7.69732	0	6.02843	0.210846	0.0064585	0.12269	0.000114216	1.93995	0.180878	down	AT3G20250/e_value = 0	GRMZM2G035118_T01/e_value = 0	LOC_Os08g40830.3/evalue = 0	Sobic.007G202600.1/evalue = 0	K17943/PUM; pumilio RNA-binding family	GO:0044464, GO:0005623, GO:0044456, GO:0045202, GO:0032991, GO:0043226, GO:0044422, GO:0016020, GO:0044425, GO:0031974	GO:0005488, GO:0045182	GO:0008152, GO:0050789, GO:0065007, GO:0009987, GO:0048518, GO:0071840, GO:0032501, GO:0032502, GO:0040007, GO:0000003, GO:0022414, GO:0048519, GO:0051179, GO:0007610, GO:0050896, GO:0023052, GO:0051704, GO:0002376, GO:0040011	Q5R5X3/evalue = 1.35983E-121|Pumilio homolog 1 [Pongo abelii]	gi|670396062|ref|XP_008678359.1|evalue = 0/pumilio homolog 5 isoform X1 [Zea mays]
MSTRG.51914	-	Chr07N:68462949-68473975	0	0	0.527393	0.342193	2.40713	3.39757	0.047259	0.687175	1.35897	1.74333	1.715	1.17292	0.485222	0.00240435	0.286759	0.00152673	1.29465	0.433085	down	AT5G27660/e_value = 0.000000006	NA	NA	Sobic.006G254200.1/evalue = 0	NA	NA	NA	NA	NA	gi|944248652|gb|KQL12915.1|evalue = 6.28735e-87/hypothetical protein SETIT_024963mg, partial [Setaria italica]
MSTRG.53078	-	Chr08K:26543186-26553228	0	0	0	0	1.45778	4.382	3.99216	3.71229	0	1.97602	3.58224	0.964672	0.47159	0.00339691	0.263252	0.00268452	1.33994	0.485135	down	AT3G09100/e_value = 0	GRMZM2G030463_T01/e_value = 0	LOC_Os11g11070.1/evalue = 0	Sobic.005G100700.1/evalue = 0	K13917/RNGTT; mRNA-capping enzyme [EC:2.7.7.50 3.6.1.-]	GO:0044464, GO:0005623, GO:0043226, GO:0044421, GO:0005576, GO:0044422, GO:0031974, GO:0032991	GO:0005488, GO:0003824	GO:0008152, GO:0009987, GO:0065007, GO:0050789, GO:0048518, GO:0051704	Q6CWR0/evalue = 1.52387E-29|mRNA-capping enzyme subunit alpha [Kluyveromyces lactis]	gi|670377426|ref|XP_008669771.1|evalue = 0/mRNA-capping enzyme isoform X1 [Zea mays]
MSTRG.54976	Pavir.8NG064300	Chr08N:8619275-8624401	0.542637	0.924371	0.716587	0.506906	3.26975	3.08111	6.73432	6.60958	3.72687	1.77751	2.85038	3.77845	0.415445	0.00118636	0.38425	0.00260638	1.26391	0.402204	down	AT1G71960/e_value = 0	GRMZM2G046024_T01/e_value = 0	LOC_Os11g07600.1/evalue = 0	Sobic.005G061000.1/evalue = 0	NA	GO:0044464, GO:0005623, GO:0016020, GO:0044425, GO:0043226, GO:0044422, GO:0031974, GO:0045202, GO:0044456, GO:0055044, GO:0030054, GO:0032991	GO:0003824, GO:0005215, GO:0005488	GO:0050896, GO:0051179, GO:0032501, GO:0032502, GO:0050789, GO:0048519, GO:0065007, GO:0009987, GO:0043473, GO:0008152, GO:0048518, GO:0051704, GO:0022414, GO:0000003, GO:0007610, GO:0071840, GO:0002376, GO:0040011, GO:0098743	P58428/evalue = 1.06574E-65|ATP-binding cassette sub-family G member 8 [Rattus norvegicus]	gi|1274095725|ref|NP_001344439.1|evalue = 0/uncharacterized protein LOC100384206 [Zea mays]
MSTRG.59586	Pavir.9KG401100	Chr09K:62488084-62492658	2.25189	3.06402	2.62758	1.31192	5.46098	5.3071	3.76097	4.86988	6.23667	8.55047	3.80616	6.67454	0.447117	0.00696211	0.488294	0.00844395	0.957113	0.78612	down	AT1G78290/e_value = 0	GRMZM2G035809_T03/e_value = 0	LOC_Os03g27280.1/evalue = 0	Sobic.001G350700.1/evalue = 0	K14498/SNRK2; serine/threonine-protein kinase SRK2 [EC:2.7.11.1]	GO:0044425, GO:0044464, GO:0005623, GO:0016020, GO:0043226, GO:0044422, GO:0031974, GO:0032991, GO:0099080, GO:0005576, GO:0044421	GO:0005488, GO:0098772, GO:0003824, GO:0005215	GO:0050896, GO:0071840, GO:0009987, GO:0065007, GO:0050789, GO:0048518, GO:0032502, GO:0032501, GO:0008152, GO:0051179, GO:0051704, GO:0023052, GO:0040007, GO:0048519, GO:0002376, GO:0008283, GO:0000003, GO:0040011, GO:0022414, GO:0048511, GO:0098743	A2ZAB5/evalue = 8.66078E-178|Serine/threonine-protein kinase SAPK3 [Oryza sativa subsp. indica]	gi|194707670|gb|ACF87919.1|evalue = 0/unknown [Zea mays]
MSTRG.61418	Pavir.9KG575500	Chr09K:85608457-85611786	1.02749	2.12686	0.643788	0.906808	6.0553	7.77322	6.39267	7.89295	4.95135	3.3973	2.42329	4.60509	0.432123	0.00214456	0.250357	0.00111053	1.92302	0.00534563	down	AT3G23920/e_value = 0	GRMZM2G450125_T01/e_value = 0	LOC_Os03g04770.1/evalue = 0	Sobic.001G508800.1/evalue = 0	NA	GO:0044464, GO:0005623, GO:0044422, GO:0043226, GO:0005576	GO:0003824, GO:0005488, GO:0140110	GO:0050896, GO:0008152, GO:0032502, GO:0032501, GO:0065007, GO:0050789, GO:0051704, GO:0009987	P25853/evalue = 2.32524E-151|Beta-amylase 5 [Arabidopsis thaliana]	gi|1002256797|ref|XP_015632708.1|evalue = 0/PREDICTED: beta-amylase 1, chloroplastic [Oryza sativa Japonica Group]
MSTRG.64857	-	Chr09N:73339788-73342858	0	0.530849	0.41121	0	2.33239	1.54769	0.425208	0.650076	1.82542	2.76979	0.751911	2.26974	0.421064	0.00407474	0.412834	0.00813531	1.01116	0.960894	down	NA	NA	NA	NA	NA	NA	NA	NA	NA	gi|1002870529|ref|XP_015697258.1|evalue = 6.98361e-60/PREDICTED: uncharacterized protein LOC102703899 [Oryza brachyantha]
MSTRG.255	Pavir.1KG033800	Chr01K:3501251-3502088	1.41898	3.1075	1.40257	1.00414	0	0	0	0	0.222404	0.026149	0.074663	0	2.42425	0.00385684	2.57979	0.00711488	0.939485	0.317784	up	NA	NA	NA	NA	NA	NA	NA	NA	NA	gi|1382800290|gb|PUZ77522.1|evalue = 1.88511e-17/hypothetical protein GQ55_1G378700 [Panicum hallii var. hallii]
MSTRG.256	Pavir.1KG033900	Chr01K:3505349-3506065	2.36708	9.57129	4.26319	2.64135	0	0	0	0	0.15371	0.334067	0	0	4.52723	0.00347974	4.82461	0.00743716	0.908179	0.323208	up	NA	NA	NA	NA	NA	NA	NA	NA	NA	gi|1382800293|gb|PUZ77525.1|evalue = 8.69556e-19/hypothetical protein GQ55_1G379000 [Panicum hallii var. hallii]
MSTRG.709	-	Chr01K:9258484-9259066	1.06684	2.3226	3.18495	2.00242	0	0	0	0.040233	0.298719	0.112389	0	0.11429	2.65816	0.00131956	2.9059	0.00339042	0.933313	0.309921	up	NA	GRMZM2G377562_T01/e_value = 2E-47	NA	Sobic.004G071650.1/evalue = 6E-46	NA	NA	NA	NA	NA	gi|31790198|gb|AAP58405.1|evalue = 4.21984e-10/unknown [Zea mays]
MSTRG.909	-	Chr01K:12505977-12507411	2.3495	2.69211	6.80459	4.04995	0	0	0	0	0.570805	0.451379	0.125001	0.411257	3.34075	0.00201166	4.58763	0.00226236	0.766231	0.0195734	up	NA	NA	NA	NA	NA	NA	NA	NA	NA	-
MSTRG.919	Pavir.1KG118000	Chr01K:12585051-12586522	26.6633	31.5586	36.633	19.7081	0	0.126542	0	0.060011	2.28491	0.391637	0.730804	0.772503	14.5727	6.01152e-05	26.6453	9.46363e-06	0.604388	0.0701982	up	NA	NA	NA	NA	NA	NA	NA	NA	NA	gi|1238282076|gb|PAN04709.1|evalue = 8.11345e-11/hypothetical protein PAHAL_1G085700 [Panicum hallii]
MSTRG.1006	Pavir.1KG187100	Chr01K:13948752-13952935	3.94716	2.59549	3.54859	3.48076	0.024789	0.067588	0.107885	0.22315	0.72553	0.14761	0.72682	1.34474	2.57642	0.00294938	4.11764	4.02058e-05	0.668577	0.0920462	up	AT5G25930/e_value = 0	GRMZM2G176206_T01/e_value = 0	LOC_Os02g13510.1/evalue = 0	Sobic.004G099700.1/evalue = 0	NA	GO:0044464, GO:0005623, GO:0044422, GO:0043226, GO:0031974, GO:0005576, GO:0016020, GO:0044425, GO:0055044, GO:0030054	GO:0003824, GO:0005488, GO:0005198, GO:0004871	GO:0050896, GO:0008152, GO:0009987, GO:0032501, GO:0032502, GO:0022414, GO:0000003, GO:0051704, GO:0050789, GO:0065007, GO:0023052, GO:0048518, GO:0051179, GO:0002376, GO:0048519, GO:0040007, GO:0071840, GO:0022610	O65440/evalue = 1.2435E-168|Leucine-rich repeat receptor-like serine/threonine-protein kinase BAM3 [Arabidopsis thaliana]	gi|1002243794|ref|XP_015626128.1|evalue = 0/PREDICTED: receptor-like protein kinase 5 [Oryza sativa Japonica Group]
MSTRG.1072	Pavir.1KG177300	Chr01K:15176954-15178719	5.4377	4.50677	11.9801	6.85358	0	0.313052	0	0	0.729482	0.756434	0.765232	0.473642	4.64057	0.000752249	6.67469	0.000918003	0.658928	0.00868643	up	AT5G05340/e_value = 5E-138	GRMZM2G117706_T01/e_value = 0	LOC_Os02g14430.1/evalue = 0	Sobic.004G105700.1/evalue = 0	K00430/E1.11.1.7; peroxidase [EC:1.11.1.7]	GO:0005623, GO:0044464, GO:0043226, GO:0005576, GO:0044422, GO:0016020, GO:0055044, GO:0030054	GO:0016209, GO:0003824, GO:0005488	GO:0050789, GO:0040007, GO:0065007, GO:0048519, GO:0050896, GO:0048511, GO:0032502, GO:0009987, GO:0071840, GO:0008152, GO:0032501, GO:0022414, GO:0000003, GO:0051704, GO:0002376, GO:0048518	Q02200/evalue = 5.96274E-121|Lignin-forming anionic peroxidase [Nicotiana sylvestris]	gi|326513052|dbj|BAK03433.1|evalue = 6.30238e-179/predicted protein [Hordeum vulgare subsp. vulgare]
MSTRG.1235	Pavir.1KG152600	Chr01K:20642211-20644180	5.41054	5.86621	8.48675	4.70953	0	0	0.026279	0	0.845173	0.190973	0.167532	0.260549	5.1122	9.15685e-05	6.98183	5.26311e-05	0.795271	0.136148	up	AT1G34300/e_value = 1E-64	NA	NA	Sobic.006G246500.4/evalue = 6E-51	NA	GO:0005623, GO:0044464, GO:0043226, GO:0044422, GO:0005576, GO:0016020, GO:0044425, GO:0031974, GO:0055044, GO:0030054	GO:0005488, GO:0005198, GO:0003824, GO:0004871	GO:0032501, GO:0032502, GO:0022414, GO:0000003, GO:0009987, GO:0065007, GO:0050789, GO:0051704, GO:0008152, GO:0023052, GO:0048518, GO:0050896, GO:0040007, GO:0071840, GO:0051179, GO:0048519, GO:0002376, GO:0022610	F4KA50/evalue = 1.58718E-59|LEAF RUST 10 DISEASE-RESISTANCE LOCUS RECEPTOR-LIKE PROTEIN KINASE-like 2.2 [Arabidopsis thaliana]	gi|514724190|ref|XP_004955431.1|evalue = 4.34502e-125/rust resistance kinase Lr10 [Setaria italica]
MSTRG.1498	-	Chr01K:28763792-28767235	5.02078	1.88949	3.11472	1.16905	0	0	0.041128	0	0.104605	0.078653	0	0.532746	3.02995	0.00853912	3.76952	0.00729537	0.898522	0.408313	up	AT4G23180/e_value = 3E-71	GRMZM2G084825_T01/e_value = 0	LOC_Os01g35160.1/evalue = 3E-69	Sobic.001G277600.1/evalue = 0	NA	GO:0044464, GO:0005623, GO:0043226, GO:0031974, GO:0044422, GO:0016020, GO:0005576, GO:0044425, GO:0055044, GO:0030054, GO:0044421	GO:0003824, GO:0005488, GO:0005198, GO:0004871, GO:0090729	GO:0009987, GO:0065007, GO:0050789, GO:0032501, GO:0032502, GO:0022414, GO:0000003, GO:0051704, GO:0023052, GO:0008152, GO:0050896, GO:0048518, GO:0051179, GO:0002376, GO:0048519, GO:0040007, GO:0071840, GO:0022610, GO:0008283, GO:0040011, GO:0001906	O65468/evalue = 6.8255E-64|Cysteine-rich receptor-like protein kinase 8 [Arabidopsis thaliana]	gi|226495311|ref|NP_001147825.1|evalue = 0/protein kinase precursor [Zea mays]
MSTRG.1499	-	Chr01K:28770239-28772470	3.40077	1.24378	1.48393	1.67897	0	0	0.093475	0	0.202105	0	0.295749	0.285025	2.41645	0.00367647	3.03774	0.00271461	0.834429	0.068813	up	AT1G11410/e_value = 4E-45	GRMZM2G368632_T01/e_value = 3E-167	LOC_Os10g04720.1/evalue = 1E-84	Sobic.001G277500.2/evalue = 2E-173	NA	GO:0044464, GO:0005623, GO:0043226, GO:0031974, GO:0044422, GO:0016020, GO:0005576, GO:0044425, GO:0055044, GO:0030054, GO:0044421	GO:0003824, GO:0005488, GO:0005198, GO:0004871, GO:0090729	GO:0009987, GO:0065007, GO:0050789, GO:0032501, GO:0032502, GO:0022414, GO:0000003, GO:0051704, GO:0023052, GO:0008152, GO:0050896, GO:0048518, GO:0051179, GO:0002376, GO:0048519, GO:0040007, GO:0071840, GO:0022610, GO:0008283, GO:0040011, GO:0001906	Q9LW83/evalue = 4.13324E-39|G-type lectin S-receptor-like serine/threonine-protein kinase CES101 [Arabidopsis thaliana]	gi|242034869|ref|XP_002464829.1|evalue = 1.33147e-86/cysteine-rich receptor-like protein kinase 19 [Sorghum bicolor]
MSTRG.1555	Pavir.1KG214900	Chr01K:33068779-33074494	2.2458	1.58201	4.54293	3.4586	0.102666	0.066308	0	0.014878	0.171088	0.081387	0.507364	0.695691	2.8384	0.00499333	3.49428	0.00322554	0.784618	0.139635	up	NA	NA	NA	Sobic.005G210850.1/evalue = 0.0000000000000003	NA	NA	NA	NA	NA	-
MSTRG.1564	Pavir.1KG216000	Chr01K:33443999-33444826	1.37982	3.6495	4.8473	2.02622	0.120246	0.13296	0.143382	0	0.052187	0	0	0	3.65648	0.0019748	3.27455	0.00896246	1.08654	0.113431	up	NA	GRMZM2G309071_T01/e_value = 1E-25	LOC_Os05g30500.1/evalue = 0.000000000000000001	Sobic.009G115500.1/evalue = 3E-25	NA	GO:0044464, GO:0005623, GO:0043226	NA	GO:0050896, GO:0065007, GO:0002376, GO:0050789, GO:0051704	Q5QM06/evalue = 0.000000643357|NRR repressor homolog 2 [Oryza sativa subsp. japonica]	gi|1382784363|gb|PUZ66316.1|evalue = 1.97381e-12/hypothetical protein GQ55_3G297700 [Panicum hallii var. hallii]
MSTRG.1957	Pavir.1KG274100	Chr01K:46686878-46688820	1.80159	0.476314	1.09163	1.64685	0	0	0	0	0	0	0.114709	0	2.15338	0.00418312	2.26107	0.00995109	0.953819	0.178719	up	AT3G11480/e_value = 9E-74	NA	NA	Sobic.002G058200.2/evalue = 0	NA	GO:0044464, GO:0005623, GO:0043226	GO:0003824, GO:0005488	GO:0050789, GO:0032502, GO:0065007, GO:0032501, GO:0008152, GO:0009987, GO:0048519, GO:0050896, GO:0051704	A4GE69/evalue = 4.51172E-69|7-methylxanthosine synthase 1 [Coffea canephora]	gi|1149764487|ref|XP_020147429.1|evalue = 5.05039e-149/anthranilate O-methyltransferase 2-like [Aegilops tauschii subsp. tauschii]
MSTRG.2418	Pavir.1KG333000	Chr01K:58185046-58190443	29.3342	21.4267	16.7288	19.6751	4.3801	5.94132	5.20726	3.46356	8.43553	10.6573	9.29048	6.30264	2.38263	0.00194774	4.02879	0.00107334	0.572643	0.0235323	up	AT5G49890/e_value = 0	GRMZM2G113409_T01/e_value = 0	LOC_Os02g35190.2/evalue = 0	Sobic.004G179300.1/evalue = 0	K05016/CLCN7; chloride channel 7	GO:0005623, GO:0044464, GO:0044456, GO:0043226, GO:0045202, GO:0016020, GO:0044425, GO:0044422, GO:0031974, GO:0032991	GO:0005488, GO:0005215	GO:0065007, GO:0032501, GO:0032502, GO:0051179, GO:0007610, GO:0009987, GO:0071840, GO:0050896, GO:0008152, GO:0050789, GO:0048518, GO:0040007, GO:0023052, GO:0051704	Q54AX6/evalue = 4.28114E-104|Chloride channel protein A [Dictyostelium discoideum]	gi|1174558171|gb|OQU85125.1|evalue = 0/hypothetical protein SORBI_3004G179300 [Sorghum bicolor]
MSTRG.2904	Pavir.1KG404800	Chr01K:64429059-64429828	481.295	286.215	227.868	154.869	0.424622	0.196875	0.223375	0.394198	0.710546	0.540715	6.97529	13.6917	65.8637	0.00128561	210.294	1.74923e-05	0.512339	0.138746	up	NA	NA	NA	Sobic.004G226000.2/evalue = 3E-100	NA	NA	NA	NA	Q6H5X0/evalue = 3.1e-84|Putative ripening-related protein 2 [Oryza sativa subsp. japonica]	gi|1238284594|gb|PAN07227.1|evalue = 1.49823e-86/hypothetical protein PAHAL_1G320000 [Panicum hallii]
MSTRG.2930	Pavir.1KG408000	Chr01K:64613412-64615715	2.61097	2.39597	3.83714	1.92451	0.890174	0.519441	0.698781	0.458851	0.507783	0.288096	1.40393	0.676599	2.21558	0.00410862	2.25708	0.00471503	0.899326	0.563757	up	AT3G09010/e_value = 1E-115	GRMZM2G073250_T02/e_value = 0	NA	Sobic.004G227700.2/evalue = 0	NA	GO:0044464, GO:0043226, GO:0005623, GO:0016020, GO:0044422, GO:0031974, GO:0055044, GO:0030054, GO:0044425	GO:0005488, GO:0003824, GO:0005198, GO:0004871	GO:0032501, GO:0032502, GO:0022414, GO:0000003, GO:0051704, GO:0009987, GO:0008152, GO:0050896, GO:0023052, GO:0065007, GO:0050789, GO:0048518, GO:0002376, GO:0051179, GO:0040007, GO:0048519	Q9CAL2/evalue = 3.93852E-82|Cysteine-rich receptor-like protein kinase 3 [Arabidopsis thaliana]	gi|1002239551|ref|XP_015624012.1|evalue = 0/PREDICTED: putative serine/threonine-protein kinase isoform X2 [Oryza sativa Japonica Group]
MSTRG.3124	Pavir.1KG432600	Chr01K:68595173-68599857	1.86239	1.86499	0.865617	0.757339	0.015911	0.013893	0.02321	0.017384	0.242081	0.027325	0.028424	0	2.12026	0.00474089	2.28128	0.00669827	0.96998	0.643354	up	AT2G45910/e_value = 0	GRMZM2G010488_T01/e_value = 0	LOC_Os02g44599.3/evalue = 0	Sobic.004G289000.1/evalue = 0	NA	GO:0016020, GO:0044464, GO:0005623, GO:0032991, GO:0044425, GO:0043226, GO:0044422, GO:0031974, GO:0005576, GO:0055044, GO:0030054, GO:0044421	GO:0003824, GO:0005488, GO:0005198, GO:0004871	GO:0032501, GO:0032502, GO:0022414, GO:0000003, GO:0008152, GO:0065007, GO:0050789, GO:0009987, GO:0048518, GO:0023052, GO:0050896, GO:0051704, GO:0040007, GO:0071840, GO:0002376, GO:0048519, GO:0051179, GO:0008283, GO:0040011, GO:0022610	O80623/evalue = 3.11454E-50|Probable receptor-like protein kinase At2g39360 [Arabidopsis thaliana]	gi|1371078423|ref|XP_010235808.2|evalue = 0/U-box domain-containing protein 33 isoform X1 [Brachypodium distachyon]
MSTRG.3413	Pavir.1KG469000	Chr01K:71920655-71923189	3.33297	1.68454	1.18408	2.13279	0.073277	0.225796	0.12311	0.021317	0.286314	0.038536	0.408322	0.279957	2.4213	0.00328743	2.75055	0.00465886	0.888503	0.275319	up	AT4G34530/e_value = 9E-51	GRMZM2G101350_T03/e_value = 0	LOC_Os02g47660.1/evalue = 1E-136	Sobic.004G267400.2/evalue = 0	NA	GO:0044464, GO:0005623, GO:0043226, GO:0055044, GO:0030054, GO:0044422, GO:0031974	GO:0005488, GO:0140110	GO:0009987, GO:0008152, GO:0065007, GO:0032501, GO:0048519, GO:0032502, GO:0050789, GO:0050896, GO:0048518, GO:0022414, GO:0000003, GO:0023052, GO:0051704, GO:0040007, GO:0071840, GO:0048511	Q69WS3/evalue = 4.44895E-38|Transcription factor BHLH094 [Oryza sativa subsp. japonica]	gi|1394880465|gb|PWZ25057.1|evalue = 2.51984e-173/Transcription factor bHLH63 [Zea mays]
MSTRG.3562	-	Chr01K:73438628-73443082	6.80245	7.25967	3.65425	3.82364	0	0.004445	0.017702	0.00608	0.254399	0	0.519014	0.129988	5.15813	0.000301388	6.25282	0.000351157	0.79679	0.0886906	up	NA	NA	NA	NA	NA	NA	NA	NA	NA	gi|1382800211|gb|PUZ77443.1|evalue = 8.24755e-24/hypothetical protein GQ55_1G371600 [Panicum hallii var. hallii]
MSTRG.3665	-	Chr01K:75172391-75173028	1.71698	4.7396	3.47074	2.3224	0.079204	0.132156	0	0	0.344801	0.377814	0.142199	0	3.20423	0.00184632	3.38895	0.00285557	0.90414	0.356069	up	NA	NA	NA	NA	NA	NA	NA	NA	NA	gi|241934148|gb|EES07293.1|evalue = 1.57843e-06/hypothetical protein SORBI_3004G245200 [Sorghum bicolor]
MSTRG.3943	Pavir.1KG539200	Chr01K:78447170-78448922	25.7861	22.8945	23.4906	25.6528	5.41073	6.12439	5.39342	4.57095	5.2975	4.63201	11.4946	12.8726	2.92332	0.0068611	3.90908	1.24325e-05	0.687823	0.269461	up	AT2G02360/e_value = 6E-59	GRMZM5G862817_T04/e_value = 7E-100	NA	Sobic.004G340700.1/evalue = 1E-131	NA	GO:0044464, GO:0005623, GO:0043226, GO:0044425, GO:0016020	GO:0005488	GO:0065007, GO:0050789, GO:0009987, GO:0023052, GO:0050896, GO:0032502, GO:0032501, GO:0022414, GO:0000003, GO:0051704, GO:0008152	Q9FV02/evalue = 8.3833E-44|F-box protein SKIP3 [Arabidopsis thaliana]	gi|514719804|ref|XP_004954327.1|evalue = 1.39967e-112/F-box protein PP2-B11 isoform X1 [Setaria italica]
MSTRG.3995	Pavir.1KG545400	Chr01K:79116145-79117709	24.9147	33.5116	32.5276	24.1929	1.64646	1.47926	13.2981	6.61825	14.7023	2.57418	3.65297	0.680212	6.27655	0.0149266	12.1542	0.000231577	0.746366	0.703425	up	NA	NA	NA	Sobic.006G274700.1/evalue = 1E-26	NA	NA	NA	NA	NA	gi|1149842088|ref|XP_020176846.1|evalue = 2.834e-23/spidroin-1-like [Aegilops tauschii subsp. tauschii]
MSTRG.4698	-	Chr01N:7086257-7112757	11.851	3.65587	5.16103	3.30807	0	0	0	0	0	0	0	0	6.39887	0.000943998	6.81251	0.00255001	1	NA	up	AT4G29900/e_value = 0	GRMZM5G893864_T01/e_value = 0	LOC_Os02g08010.1/evalue = 0	Sobic.004G061400.2/evalue = 0	K01537/E3.6.3.8; Ca2+-transporting ATPase [EC:3.6.3.8]	GO:0005623, GO:0043226, GO:0044464, GO:0044456, GO:0045202, GO:0044421, GO:0005576, GO:0016020, GO:0032991, GO:0044425, GO:0044422, GO:0055044, GO:0030054, GO:0099080, GO:0031974	GO:0003824, GO:0005215, GO:0005488, GO:0098772, GO:0004871	GO:0032502, GO:0032501, GO:0009987, GO:0071840, GO:0051179, GO:0008152, GO:0050789, GO:0065007, GO:0048518, GO:0048519, GO:0050896, GO:0007610, GO:0022414, GO:0000003, GO:0051704, GO:0023052, GO:0040011, GO:0022610, GO:0099531	Q2QY12/evalue = 0|Probable calcium-transporting ATPase 9, plasma membrane-type [Oryza sativa subsp. japonica]	gi|1002243798|ref|XP_015626130.1|evalue = 0/PREDICTED: calcium-transporting ATPase 8, plasma membrane-type [Oryza sativa Japonica Group]
MSTRG.5198	Pavir.1NG141000	Chr01N:18114224-18115815	7.32443	4.50171	17.4781	19.8613	0.037266	0	0.036241	0	0.144365	0.320804	1.25125	0.376617	8.06985	0.00221596	11.3051	0.00289384	0.613507	0.027452	up	AT5G05340/e_value = 4E-140	GRMZM2G117706_T01/e_value = 0	LOC_Os02g14430.1/evalue = 0	Sobic.004G105700.1/evalue = 0	K00430/E1.11.1.7; peroxidase [EC:1.11.1.7]	GO:0005623, GO:0044464, GO:0043226, GO:0005576, GO:0044422, GO:0016020, GO:0055044, GO:0030054	GO:0016209, GO:0003824, GO:0005488	GO:0050789, GO:0040007, GO:0065007, GO:0048519, GO:0050896, GO:0048511, GO:0032502, GO:0009987, GO:0071840, GO:0008152, GO:0032501, GO:0022414, GO:0000003, GO:0051704, GO:0002376, GO:0048518	Q02200/evalue = 1.22444E-121|Lignin-forming anionic peroxidase [Nicotiana sylvestris]	gi|326513052|dbj|BAK03433.1|evalue = 0/predicted protein [Hordeum vulgare subsp. vulgare]
MSTRG.6070	-	Chr01N:59503002-59504583	5.00515	7.30844	3.05282	1.52751	0.037216	0	0	0.112741	0.925304	0	0.280529	0.050018	3.70929	0.0097499	4.59675	0.00825212	0.857102	0.452899	up	AT4G23810/e_value = 7E-32	GRMZM2G063880_T01/e_value = 2E-95	LOC_Os05g49620.1/evalue = 9E-72	Sobic.009G238200.1/evalue = 4E-165	NA	GO:0044464, GO:0005623, GO:0043226, GO:0044422, GO:0031974, GO:0016020	GO:0005488, GO:0003824, GO:0140110	GO:0008152, GO:0065007, GO:0009987, GO:0050789, GO:0032502, GO:0032501, GO:0022414, GO:0000003, GO:0048519, GO:0050896, GO:0023052, GO:0051704, GO:0048518, GO:0002376, GO:0051179	C4B7M6/evalue = 5.8686E-15|Disease resistance protein RRS1 [Arabidopsis thaliana]	gi|1394866544|gb|PWZ11141.1|evalue = 6.95441e-101/putative WRKY transcription factor 53 [Zea mays]
MSTRG.6161	Pavir.1NG271500	Chr01N:65150880-65152148	6.68852	5.5291	3.99409	3.76391	0	0	0	0.187852	1.35694	0.691156	1.2015	1.13134	2.82815	0.000893332	5.75799	0.000142706	0.508621	0.00146859	up	AT1G14870/e_value = 2E-60	GRMZM2G151230_T01/e_value = 0	LOC_Os02g36940.1/evalue = 1E-153	Sobic.004G192100.1/evalue = 0	NA	GO:0044425, GO:0016020, GO:0005576, GO:0044464, GO:0043226, GO:0005623, GO:0044422, GO:0031974	GO:0005488	GO:0032502, GO:0050789, GO:0040007, GO:0032501, GO:0065007, GO:0048519, GO:0050896, GO:0009987, GO:0000003, GO:0022414, GO:0051704, GO:0008283, GO:0048518, GO:0002376, GO:0051179, GO:0008152	D9HP25/evalue = 3.28301E-44|Cell number regulator 9 [Zea mays]	gi|242065548|ref|XP_002454063.1|evalue = 4.25349e-83/cell number regulator 2 [Sorghum bicolor]
MSTRG.6353	Pavir.1NG301000	Chr01N:69510943-69514758	3.81055	2.6653	4.7805	3.6691	0	0	0	0	2.35813	0.070411	0.033376	0.125688	3.13109	0.00777165	4.71755	7.45836e-05	0.820549	0.585047	up	AT4G02600/e_value = 0	GRMZM2G033665_T01/e_value = 4E-93	LOC_Os02g35490.1/evalue = 2E-119	Sobic.004G182300.2/evalue = 0	K08472/MLO; mlo protein	GO:0055044, GO:0030054, GO:0044464, GO:0005623, GO:0044425, GO:0016020, GO:0043226	GO:0005488	GO:0051704, GO:0050896, GO:0002376, GO:0000003, GO:0022414, GO:0032501, GO:0032502, GO:0065007, GO:0050789, GO:0048519	Q9SXB6/evalue = 5.699E-115|MLO-like protein 2 [Arabidopsis thaliana]	gi|1149801342|ref|XP_020161017.1|evalue = 0/MLO-like protein 1 [Aegilops tauschii subsp. tauschii]
MSTRG.6439	Pavir.1NG312700	Chr01N:70783255-70784588	1.415	2.15433	2.33372	2.52599	0	0	0.165882	0.098382	0.32736	0.014492	0.190456	0	2.71914	0.000345652	3.0249	0.000297701	0.908315	0.350429	up	AT4G05030/e_value = 4E-15	NA	NA	NA	NA	GO:0044464, GO:0005623	GO:0005488	GO:0065007, GO:0009987, GO:0051179	F4JDJ0/evalue = 0.000000000360931|Heavy metal-associated isoprenylated plant protein 47 [Arabidopsis thaliana]	gi|514714081|ref|XP_004952919.1|evalue = 2.03247e-30/heavy metal-associated isoprenylated plant protein 47 [Setaria italica]
MSTRG.6493	-	Chr01N:71434035-71435549	2.40961	3.52905	4.50019	2.97365	0.03694	0	0.179352	0	0.562312	0.089585	1.33702	0.652263	2.71178	0.00379718	4.26687	0.000189989	0.591324	0.0368599	up	AT5G35525/e_value = 1E-19	GRMZM2G151230_T01/e_value = 3E-121	LOC_Os02g36940.1/evalue = 5E-102	Sobic.004G192100.1/evalue = 1E-134	NA	GO:0044425, GO:0016020, GO:0044464, GO:0043226, GO:0005623	NA	GO:0050896, GO:0032502, GO:0000003, GO:0022414, GO:0009987, GO:0032501, GO:0051704, GO:0008283, GO:0050789, GO:0065007, GO:0048519	Q9M9A5/evalue = 3.55123E-16|Protein PLANT CADMIUM RESISTANCE 6 [Arabidopsis thaliana]	gi|1002842712|ref|XP_015688986.1|evalue = 1.77871e-33/PREDICTED: cell number regulator 2-like isoform X2 [Oryza brachyantha]
MSTRG.6680	Pavir.1NG347000	Chr01N:74109633-74111236	5.75924	10.3881	9.20639	6.3632	0.265756	0.606755	1.45027	0.569586	3.87214	1.37037	1.45852	1.10566	3.05339	0.00367679	6.36842	0.000371894	0.560435	0.107026	up	AT3G10080/e_value = 3E-73	GRMZM2G115491_T01/e_value = 0	LOC_Os02g32980.1/evalue = 0	Sobic.004G165300.1/evalue = 0	NA	GO:0044464, GO:0005623, GO:0043226, GO:0055044, GO:0030054, GO:0032991, GO:0005576, GO:0044421, GO:0016020	GO:0005488, GO:0003824, GO:0016209, GO:0045735	GO:0050789, GO:0032502, GO:0065007, GO:0032501, GO:0050896, GO:0051704, GO:0071840, GO:0009987, GO:0023052, GO:0098754, GO:0008152, GO:0001906, GO:0051179	Q6K5P8/evalue = 7.52379E-45|Putative germin-like protein 2-3 [Oryza sativa subsp. japonica]	gi|573919452|ref|XP_006647340.1|evalue = 4.10921e-128/PREDICTED: germin-like protein 2-4 [Oryza brachyantha]
MSTRG.6837	Pavir.1NG366500	Chr01N:76554431-76557402	2.30847	2.72438	2.34746	1.96642	0.384079	0.636594	1.22794	1.22727	0.270526	0.314837	0.545984	0.472305	2.39716	4.28905e-05	2.13849	0.00231245	1.14801	0.288432	up	AT5G23395/e_value = 2E-30	NA	NA	NA	K17782/MIA40; mitochondrial intermembrane space import and assembly protein 40	GO:0044464, GO:0043226, GO:0005623, GO:0044422, GO:0031974, GO:0044425, GO:0016020, GO:0032991	GO:0003824, GO:0005488	GO:0008152, GO:0009987, GO:0050896, GO:0071840, GO:0051179, GO:0050789, GO:0065007, GO:0048518	Q757A5/evalue = 0.000000000830439|Mitochondrial intermembrane space import and assembly protein 40 [Ashbya gossypii]	gi|226533439|ref|NP_001152111.1|evalue = 3.50467e-40/coiled-coil-helix-coiled-coil-helix domain-containing protein 4 [Zea mays]
MSTRG.6848	-	Chr01N:76710275-76785641	2.86748	2.28271	1.44989	0.863562	0.015635	0.027304	0	0	0	0.01356	0.199425	0	2.66572	0.00230382	2.77936	0.00619497	0.93636	0.266433	up	NA	NA	NA	NA	NA	NA	NA	NA	NA	gi|1382800066|gb|PUZ77298.1|evalue = 7.68242e-11/hypothetical protein GQ55_1G359700 [Panicum hallii var. hallii]
MSTRG.7031	Pavir.1NG392000	Chr01N:80524160-80528680	2.22515	2.38751	1.8154	1.00933	0	0	0	0	0.171391	0.141838	0.014703	0.036414	2.56641	0.000912383	2.82969	0.00145809	0.934449	0.174164	up	AT2G45910/e_value = 0	GRMZM2G010488_T01/e_value = 0	LOC_Os02g44599.3/evalue = 0	Sobic.004G289000.1/evalue = 0	NA	GO:0016020, GO:0044464, GO:0005623, GO:0032991, GO:0044425, GO:0043226, GO:0044422, GO:0031974, GO:0005576, GO:0055044, GO:0030054, GO:0044421	GO:0005488, GO:0003824, GO:0005198, GO:0004871	GO:0032501, GO:0032502, GO:0022414, GO:0000003, GO:0008152, GO:0065007, GO:0050789, GO:0009987, GO:0048518, GO:0023052, GO:0050896, GO:0051704, GO:0040007, GO:0071840, GO:0002376, GO:0048519, GO:0051179, GO:0008283, GO:0040011, GO:0022610	O80623/evalue = 2.66563E-51|Probable receptor-like protein kinase At2g39360 [Arabidopsis thaliana]	gi|944065130|gb|KQK00721.1|evalue = 0/hypothetical protein BRADI_3g51397v3 [Brachypodium distachyon]
MSTRG.7307	Pavir.1NG454200	Chr01N:84224712-84225305	5.06949	4.28033	3.75818	3.23458	0.587075	0.666703	0.201914	0.315903	0.852741	0.880268	0.448039	0.672671	2.93626	0.000130019	3.12245	0.000261424	0.951961	0.473461	up	NA	NA	NA	NA	NA	NA	NA	NA	NA	gi|670437949|ref|XP_008659530.1|evalue = 1.55942e-20/uncharacterized protein LOC103638374 [Zea mays]
MSTRG.7406	Pavir.1NG466900	Chr01N:85453841-85455345	21.6283	14.12	6.57104	3.06973	0	0	0	0	0.101214	0.033484	0.318116	1.04966	7.70569	0.00613393	10.8327	0.00630497	0.768715	0.240641	up	AT5G10770/e_value = 6E-88	GRMZM2G124684_T02/e_value = 0	LOC_Os02g48870.1/evalue = 0	Sobic.004G255000.1/evalue = 0	NA	GO:0005623, GO:0044464, GO:0043226, GO:0005576, GO:0016020, GO:0044425, GO:0031974, GO:0044422, GO:0044421, GO:0032991	GO:0005488, GO:0003824	GO:0032501, GO:0032502, GO:0009987, GO:0050789, GO:0065007, GO:0050896, GO:0051704, GO:0002376, GO:0008152, GO:0023052, GO:0048511, GO:0048518	Q6F4N5/evalue = 4.06017E-43|Aspartyl protease 25 [Oryza sativa subsp. japonica]	gi|242066142|ref|XP_002454360.1|evalue = 0/aspartyl protease family protein At5g10770 [Sorghum bicolor]
MSTRG.7448	Pavir.1NG472200	Chr01N:86160364-86161750	23.8575	28.4887	24.3431	32.1822	5.03896	5.41634	18.8151	16.7562	15.6809	9.90964	10.4611	9.02585	2.29931	0.00142222	4.27778	0.00352767	0.670748	0.31132	up	AT5G35525/e_value = 4E-25	GRMZM2G015941_T01/e_value = 0	LOC_Os02g36950.2/evalue = 9E-31	Sobic.004G308100.1/evalue = 0	NA	GO:0044425, GO:0016020, GO:0005576, GO:0044464, GO:0043226, GO:0005623, GO:0044422, GO:0031974	GO:0005488	GO:0032502, GO:0050789, GO:0040007, GO:0032501, GO:0065007, GO:0048519, GO:0050896, GO:0009987, GO:0000003, GO:0022414, GO:0051704, GO:0008283, GO:0048518, GO:0002376, GO:0051179, GO:0008152	Q9LS44/evalue = 1.3647E-21|Protein PLANT CADMIUM RESISTANCE 4 [Arabidopsis thaliana]	gi|1149813020|ref|XP_020165558.1|evalue = 1.65336e-51/cell number regulator 1-like [Aegilops tauschii subsp. tauschii]
MSTRG.7569	-	Chr01N:87493429-87495592	2.26865	3.3504	1.49615	0.929332	0	0.010195	0	0	0.557392	0.161318	0	0.072016	2.39884	0.00831507	2.86631	0.00767426	0.903476	0.411512	up	AT1G66160/e_value = 5E-92	GRMZM2G151204_T01/e_value = 0	LOC_Os02g50460.1/evalue = 0	Sobic.004G245100.1/evalue = 0	NA	GO:0044464, GO:0043226, GO:0005623, GO:0044422, GO:0032991, GO:0016020, GO:0031974, GO:0099080, GO:0055044, GO:0030054	GO:0005488, GO:0003824, GO:0004871	GO:0050896, GO:0008152, GO:0009987, GO:0051704, GO:0050789, GO:0065007, GO:0023052, GO:0048518, GO:0032502, GO:0032501, GO:0048519, GO:0071840, GO:0002376, GO:0022414, GO:0000003	Q10PI9/evalue = 2.62381E-31|U-box domain-containing protein 75 [Oryza sativa subsp. japonica]	gi|333384993|gb|AEF30545.1|evalue = 0/CMPG [Dasypyrum villosum]
MSTRG.7966	Pavir.1NG503300	Chr01N:93006908-93011845	5.14615	4.00752	3.64051	5.81765	0.484935	0.966902	1.76401	0.977319	1.5477	0.965558	2.08854	0.765658	2.48798	0.00165992	3.45172	0.000492357	0.72458	0.106483	up	AT5G34940/e_value = 0	GRMZM2G083812_T01/e_value = 0	LOC_Os02g55870.1/evalue = 0	Sobic.004G333600.1/evalue = 0	K07964/HPSE; heparanase [EC:3.2.1.166]	GO:0044464, GO:0005623, GO:0044422, GO:0031974, GO:0043226, GO:0005576, GO:0044421, GO:0016020, GO:0044425	GO:0003824, GO:0005488	GO:0022610, GO:0008283, GO:0009987, GO:0065007, GO:0050789, GO:0048518, GO:0032502, GO:0032501, GO:0050896, GO:0002376, GO:0051179, GO:0008152, GO:0040007, GO:0071840, GO:0023052	Q9MYY0/evalue = 4.47778E-24|Heparanase [Bos taurus]	gi|357137481|ref|XP_003570329.1|evalue = 0/heparanase-like protein 3 [Brachypodium distachyon]
MSTRG.8171	Pavir.1NG562500	Chr01N:96041649-96043040	7.31328	10.4524	6.10787	7.97671	1.23004	1.35219	1.43643	0.904168	2.76826	3.09397	3.23344	3.1889	2.17468	0.000991364	4.022	0.000315337	0.529193	0.000323702	up	AT2G28630/e_value = 1E-175	GRMZM5G894016_T01/e_value = 0	LOC_Os02g56860.1/evalue = 0	Sobic.004G341300.3/evalue = 0	K15397/KCS; 3-ketoacyl-CoA synthase [EC:2.3.1.199]	GO:0016020, GO:0043226, GO:0044464, GO:0005623, GO:0044425, GO:0044422, GO:0032991	GO:0003824, GO:0005488	GO:0008152, GO:0009987, GO:0071840, GO:0032502, GO:0032501, GO:0050896, GO:0000003, GO:0022414, GO:0051704, GO:0040007	O65677/evalue = 2.3162E-103|3-ketoacyl-CoA synthase 17 [Arabidopsis thaliana]	gi|1002240979|ref|XP_015624780.1|evalue = 0/PREDICTED: 3-ketoacyl-CoA synthase 12 [Oryza sativa Japonica Group]
MSTRG.8435	Pavir.2KG009000	Chr02K:1393448-1397279	2.88282	2.91052	2.7997	1.65577	0.238092	0.414051	0.364562	0.544242	0.327633	0.22192	0.801303	0.429645	2.49744	0.000621788	2.57493	0.0012947	0.919473	0.492054	up	AT4G19090/e_value = 3E-13	GRMZM2G048912_T01/e_value = 2E-67	NA	NA	NA	NA	NA	NA	NA	gi|944257963|gb|KQL22220.1|evalue = 3.2292e-174/hypothetical protein SETIT_032356mg, partial [Setaria italica]
MSTRG.8517	Pavir.2KG030200	Chr02K:4349152-4351836	7.10773	9.19141	5.89625	2.93571	0	0	0.129233	0	0.172521	0.082412	0	0	6.45772	0.000428324	7.09658	0.000967518	0.95546	0.488115	up	AT5G06060/e_value = 1E-48	GRMZM2G002304_T01/e_value = 5E-112	LOC_Os01g15039.1/evalue = 0.000005	Sobic.003G414100.1/evalue = 3E-113	K08081/TR1; tropinone reductase I [EC:1.1.1.206]	GO:0005576, GO:0044464, GO:0005623, GO:0043226, GO:0044422, GO:0016020, GO:0044425, GO:0032991, GO:0099080, GO:0031974	GO:0003824, GO:0005488, GO:0098772	GO:0009987, GO:0008152, GO:0050896, GO:0071840, GO:0051704, GO:0032502, GO:0032501, GO:0008283, GO:0050789, GO:0065007, GO:0048519, GO:0002376, GO:0051179	Q9ZW12/evalue = 5.81241E-43|Tropinone reductase homolog At2g29260, chloroplastic [Arabidopsis thaliana]	gi|226500456|ref|NP_001151188.1|evalue = 1.87633e-65/tropinone reductase 2 [Zea mays]
MSTRG.8518	Pavir.2KG030700	Chr02K:4401508-4402713	20.0944	31.354	24.2539	12.1519	0.092044	0	0.268981	0.221555	3.53443	0.188607	0.287765	0.08145	12.6143	0.00107056	20.7172	9.87464e-05	0.756654	0.546721	up	AT5G06060/e_value = 5E-88	GRMZM2G002304_T01/e_value = 6E-169	LOC_Os01g70525.1/evalue = 5E-148	Sobic.003G414100.1/evalue = 3E-171	K08081/TR1; tropinone reductase I [EC:1.1.1.206]	GO:0043226, GO:0044464, GO:0005623, GO:0099080, GO:0044422, GO:0031974, GO:0016020, GO:0044425, GO:0032991	GO:0005488, GO:0003824	GO:0009987, GO:0008152, GO:0050896, GO:0071840, GO:0051704, GO:0008283, GO:0050789, GO:0065007, GO:0048519, GO:0002376, GO:0032502, GO:0032501, GO:0051179	Q9ZW13/evalue = 3.9039E-82|Tropinone reductase homolog At2g29290 [Arabidopsis thaliana]	gi|357126660|ref|XP_003565005.1|evalue = 4.05853e-123/tropinone reductase homolog At5g06060 [Brachypodium distachyon]
MSTRG.8519	Pavir.2KG032100	Chr02K:4511995-4513619	6.6409	10.0201	17.9685	8.68411	0	0	0.038101	0	1.21153	0.101738	0.26127	0.13922	7.95338	0.000752956	10.8699	0.00238797	0.781825	0.279808	up	AT5G13930/e_value = 1E-128	GRMZM2G175812_T01/e_value = 3E-88	LOC_Os11g32610.1/evalue = 6E-54	Sobic.005G164300.1/evalue = 4E-71	K00660/CHS; chalcone synthase [EC:2.3.1.74]	GO:0044464, GO:0005623, GO:0043226, GO:0016020, GO:0044422, GO:0032991	GO:0005488, GO:0003824	GO:0050896, GO:0008152, GO:0065007, GO:0051179, GO:0009987, GO:0050789	O23730/evalue = 3.42227E-136|Chalcone synthase 4 [Bromheadia finlaysoniana]	gi|960453453|ref|XP_014751759.1|evalue = 7.40973e-166/bisdemethoxycurcumin synthase [Brachypodium distachyon]
MSTRG.8524	-	Chr02K:4489215-4493925	3.13545	5.52863	9.23687	5.15661	0	0	0	0	0.261206	0.084607	0	0.086324	5.7205	0.000300101	6.16976	0.000882606	0.937879	0.291233	up	AT4G34850/e_value = 1E-12	NA	NA	NA	NA	GO:0044464, GO:0005623, GO:0043226, GO:0016020, GO:0044422, GO:0032991	GO:0005488, GO:0003824	GO:0071840, GO:0032502, GO:0008152, GO:0009987, GO:0032501, GO:0050896, GO:0065007, GO:0051179, GO:0050789	Q3L7F5/evalue = 3.4397E-15|Octaketide synthase 1 [Aloe arborescens]	gi|1070981486|gb|OEL34556.1|evalue = 4.82427e-20/Bisdemethoxycurcumin synthase, partial [Dichanthelium oligosanthes]
MSTRG.8866	Pavir.2KG080700	Chr02K:10321417-10322239	1.16974	3.12018	3.89758	3.13974	0	0	0	0	0.049853	0.026626	0.121774	0.135832	3.36332	0.00162008	3.48339	0.00402147	0.918739	0.0426701	up	AT1G09310/e_value = 5E-43	GRMZM2G045031_T01/e_value = 8E-127	NA	Sobic.002G089100.1/evalue = 6E-137	NA	NA	NA	NA	NA	gi|1394858539|gb|PWZ04091.1|evalue = 3.81183e-90/hypothetical protein Zm00014a_035648 [Zea mays]
MSTRG.8958	Pavir.2KG093900	Chr02K:11714913-11718141	5.41531	3.12767	4.23956	2.47035	0	0	0	0	1.27033	0	0.643115	0.98952	2.80102	0.0077136	4.84785	0.000378732	0.649702	0.110566	up	AT3G04910/e_value = 0	GRMZM2G021416_T02/e_value = 0	LOC_Os07g08750.1/evalue = 0	Sobic.002G056500.4/evalue = 0	K08867/WNK; WNK lysine deficient protein kinase [EC:2.7.11.1]	GO:0044464, GO:0005623, GO:0043226, GO:0044422, GO:0031974, GO:0016020, GO:0044425, GO:0099080, GO:0030054, GO:0032991	GO:0098772, GO:0003824, GO:0005488, GO:0004871, GO:0140110	GO:0050789, GO:0065007, GO:0008283, GO:0009987, GO:0048519, GO:0071840, GO:0051179, GO:0050896, GO:0008152, GO:0023052, GO:0048518, GO:0032501, GO:0032502, GO:0051704, GO:0040007, GO:0002376, GO:0040011, GO:0000003, GO:0022414, GO:0007610, GO:0098743, GO:0048511, GO:0022610	Q6EU49/evalue = 6.00991E-136|Probable serine/threonine-protein kinase WNK4 [Oryza sativa subsp. japonica]	-
MSTRG.9209	Pavir.2KG133300	Chr02K:17511734-17513084	12.3732	17.5796	6.77439	7.48255	0.498283	0.49459	0.607298	0.276758	1.17082	0.242497	1.4599	0.957725	5.99064	0.00131118	7.9986	0.000843341	0.742152	0.192723	up	AT2G35460/e_value = 3E-11	GRMZM2G357112_T01/e_value = 3E-177	NA	Sobic.002G092801.1/evalue = 1E-115	NA	NA	NA	NA	NA	gi|1070956053|gb|OEL27220.1|evalue = 8.201e-82/hypothetical protein BAE44_0011759 [Dichanthelium oligosanthes]
MSTRG.9375	Pavir.2KG154400	Chr02K:20749389-20751032	30.867	33.4471	33.8165	21.6265	0.138166	0.16077	0.193558	0.099873	3.12289	0.623437	0.39662	0.121051	16.4039	0.000232794	27.0607	2.87215e-06	0.711869	0.383861	up	AT5G16080/e_value = 2E-47	GRMZM2G363109_T01/e_value = 0	LOC_Os05g33940.1/evalue = 0	Sobic.009G136400.1/evalue = 0	NA	GO:0044464, GO:0005623, GO:0043226, GO:0019012, GO:0044425, GO:0016020, GO:0005576	GO:0003824, GO:0005488	GO:0009987, GO:0022414, GO:0032502, GO:0040007, GO:0032501, GO:0000003, GO:0071840, GO:0051704, GO:0008152, GO:0065007, GO:0048518, GO:0050789, GO:0050896, GO:0023052, GO:0048519	I4DST9/evalue = 2.54535E-25|Tuliposide A-converting enzyme 2, chloroplastic [Tulipa gesneriana]	gi|1149711166|ref|XP_020181646.1|evalue = 0/probable carboxylesterase 15 [Aegilops tauschii subsp. tauschii]
MSTRG.9518	Pavir.2KG175300	Chr02K:23890000-23897656	2.14172	1.4988	2.09071	3.13087	0	0.014782	0	0	0.161941	0.161359	0.068047	0.082391	2.8258	0.000286395	3.1547	0.000501738	0.909455	0.0174071	up	AT1G27320/e_value = 3E-95	GRMZM2G471529_T01/e_value = 2E-93	LOC_Os12g26940.1/evalue = 0	Sobic.005G075400.2/evalue = 2E-141	K14489/AHK2_3_4; arabidopsis histidine kinase 2/3/4 (cytokinin receptor) [EC:2.7.13.3]	GO:0005623, GO:0044464, GO:0043226, GO:0005576, GO:0044422, GO:0031974, GO:0016020, GO:0044425, GO:0055044, GO:0030054	GO:0005488, GO:0005198, GO:0003824, GO:0004871	GO:0032501, GO:0032502, GO:0022414, GO:0000003, GO:0009987, GO:0065007, GO:0050789, GO:0051704, GO:0008152, GO:0023052, GO:0048518, GO:0050896, GO:0040007, GO:0071840, GO:0051179, GO:0048519, GO:0002376, GO:0022610	O81292/evalue = 2.19517E-82|L-type lectin-domain containing receptor kinase IV.3 [Arabidopsis thaliana]	gi|1238289369|gb|PAN12002.1|evalue = 5.1993e-142/hypothetical protein PAHAL_2G234400 [Panicum hallii]
MSTRG.9723	Pavir.2KG227400	Chr02K:29371374-29371932	6.26724	4.77845	8.0297	6.42175	0.811788	0.636351	1.49757	0.566464	2.17905	0.682907	2.60951	2.34791	2.57416	0.00742878	4.71948	0.0001295	0.580268	0.0760222	up	AT5G09520/e_value = 0.0000003	NA	NA	Sobic.002G365801.1/evalue = 4E-28	NA	GO:0044464, GO:0005623, GO:0005576	NA	GO:0032502, GO:0032501	Q9LXB7/evalue = 0.0000034483|Protein PELPK2 [Arabidopsis thaliana]	gi|1142860952|gb|ONM59436.1|evalue = 4.94943e-21/hydroxyproline-rich glycoprotein family protein [Zea mays]
MSTRG.9922	Pavir.2KG199000	Chr02K:40001973-40003176	6.79892	6.45802	6.57176	2.98135	0.020985	0	0.020509	0	1.96386	0.615838	0.674914	1.45289	2.99262	0.0033045	6.54326	0.00041501	0.531365	0.0132504	up	AT2G21100/e_value = 0.000007	GRMZM2G078667_T01/e_value = 1E-180	LOC_Os01g65700.1/evalue = 1E-130	Sobic.003G376200.1/evalue = 6E-178	NA	NA	NA	NA	NA	gi|695080941|ref|XP_009387960.1|evalue = 5.87192e-68/PREDICTED: dirigent protein 19-like [Musa acuminata subsp. malaccensis]
MSTRG.9954	Pavir.2KG194100	Chr02K:41685859-41688470	1.93129	2.81724	3.20469	2.10652	0	0	0.038905	0.018616	0.034727	0.15456	0	0.017745	3.29879	6.78468e-05	3.42642	0.000147948	0.957473	0.353429	up	AT4G03500/e_value = 3E-58	NA	NA	Sobic.009G153500.1/evalue = 0	NA	GO:0005623, GO:0043226, GO:0044464, GO:0044456, GO:0045202, GO:0031974, GO:0044422, GO:0099080, GO:0016020, GO:0032991, GO:0005576, GO:0044421, GO:0044425, GO:0030054, GO:0044215, GO:0044217	GO:0005215, GO:0004871, GO:0005488, GO:0005198, GO:0003824, GO:0140110, GO:0098772, GO:0090729	GO:0032502, GO:0032501, GO:0051179, GO:0071840, GO:0009987, GO:0065007, GO:0050789, GO:0023052, GO:0050896, GO:0048519, GO:0048518, GO:0008152, GO:0002376, GO:0022610, GO:0051704, GO:0040011, GO:0022414, GO:0000003, GO:0007610, GO:0040007, GO:0008283, GO:0048511, GO:0043473	Q502K3/evalue = 0.00000120648|Serine/threonine-protein phosphatase 6 regulatory ankyrin repeat subunit C [Danio rerio]	gi|514750009|ref|XP_004961999.1|evalue = 1.6023e-151/protein ACCELERATED CELL DEATH 6 [Setaria italica]
MSTRG.10010	Pavir.2KG187900	Chr02K:42654723-42655805	2.59214	1.82147	1.78845	2.98363	0	0	0	0	0.162418	0.141636	0.497874	0.800639	2.38086	0.00236986	3.29637	0.000206039	0.718593	0.0642379	up	NA	NA	NA	NA	NA	NA	NA	NA	NA	gi|1382793026|gb|PUZ70276.1|evalue = 2.0821e-58/hypothetical protein GQ55_2G214700 [Panicum hallii var. hallii]
MSTRG.10189	-	Chr02K:52659876-52667407	6.33528	6.08554	7.40172	7.98268	2.01665	2.31092	4.13678	1.52008	0.673817	1.85861	2.47575	0.976341	3.42826	4.20877e-05	2.89177	0.00176166	1.07162	0.488033	up	AT4G29170/e_value = 2E-101	GRMZM2G102242_T02/e_value = 0	LOC_Os09g10850.1/evalue = 1E-137	Sobic.002G153400.1/evalue = 0	NA	GO:0044464, GO:0005623, GO:0043226, GO:0044422, GO:0031974	GO:0005488	GO:0009987, GO:0022414, GO:0000003, GO:0008152, GO:0071840, GO:0032501, GO:0032502, GO:0050896	Q54E86/evalue = 7.72382E-22|Meiotic nuclear division protein 1 homolog [Dictyostelium discoideum]	gi|1149731344|ref|XP_020190891.1|evalue = 2.43971e-128/meiotic nuclear division protein 1 homolog [Aegilops tauschii subsp. tauschii]
MSTRG.10329	-	Chr02K:58481878-58490785	3.95559	4.27848	8.21886	5.54632	1.29551	1.14117	0.572811	1.2808	0.848462	0.224164	1.06952	1.35389	3.44091	0.00236162	2.60308	0.00484566	1.24988	0.30399	up	AT4G29990/e_value = 2E-166	GRMZM2G354621_T02/e_value = 4E-180	LOC_Os09g17910.1/evalue = 3E-154	Sobic.002G177600.2/evalue = 0	NA	GO:0044464, GO:0005623, GO:0043226, GO:0031974, GO:0044422, GO:0016020, GO:0005576, GO:0044425, GO:0055044, GO:0030054, GO:0044421	GO:0005488, GO:0003824, GO:0005198, GO:0004871, GO:0090729	GO:0009987, GO:0065007, GO:0050789, GO:0032501, GO:0032502, GO:0022414, GO:0000003, GO:0051704, GO:0023052, GO:0008152, GO:0050896, GO:0048518, GO:0051179, GO:0002376, GO:0048519, GO:0040007, GO:0071840, GO:0022610, GO:0008283, GO:0040011, GO:0001906	Q9SNA3/evalue = 8.32927E-153|Putative receptor-like protein kinase At3g46340 [Arabidopsis thaliana]	gi|1256347743|ref|XP_022679822.1|evalue = 0/probable LRR receptor-like serine/threonine-protein kinase At1g51810 isoform X1 [Setaria italica]
MSTRG.10405	Pavir.2KG325900	Chr02K:60011154-60013730	6.80683	7.24405	4.15571	5.02455	1.31415	1.60014	1.01684	0.715167	0.148792	3.00977	2.91176	1.1215	2.85306	0.00452656	2.8758	0.00254636	0.739955	0.459832	up	AT1G13580/e_value = 8E-115	GRMZM2G163426_T01/e_value = 0	NA	Sobic.002G186200.1/evalue = 0	NA	GO:0016020, GO:0043226, GO:0044464, GO:0005623, GO:0044425, GO:0044422, GO:0032991	GO:0005488, GO:0003824, GO:0140110	GO:0032501, GO:0032502, GO:0050789, GO:0048519, GO:0009987, GO:0065007, GO:0050896, GO:0071840, GO:0008283, GO:0008152, GO:0040011, GO:0051179, GO:0022414, GO:0000003, GO:0051704	Q8C172/evalue = 1.81824E-26|Ceramide synthase 6 [Mus musculus]	gi|226491386|ref|NP_001149372.1|evalue = 2.87826e-159/ASC1-like protein 1 [Zea mays]
MSTRG.10572	Pavir.2KG304400	Chr02K:64488762-64490560	10.8628	24.0876	33.8895	11.8983	0.126817	0.208919	0	0	0.688122	0.083005	0	0	16.0135	0.000223676	15.6786	0.00061293	1.04061	0.790368	up	AT4G31800/e_value = 2E-51	GRMZM2G057011_T01/e_value = 1E-177	LOC_Os09g25060.1/evalue = 6E-154	Sobic.002G202700.1/evalue = 0	NA	GO:0044464, GO:0005623, GO:0043226, GO:0044422, GO:0031974, GO:0016020	GO:0005488, GO:0003824, GO:0140110	GO:0008152, GO:0065007, GO:0009987, GO:0050789, GO:0032502, GO:0032501, GO:0022414, GO:0000003, GO:0048519, GO:0050896, GO:0023052, GO:0051704, GO:0048518, GO:0002376, GO:0051179	B8B0R8/evalue = 1.83728E-41|WRKY transcription factor WRKY28 [Oryza sativa subsp. indica]	gi|187830117|ref|NP_001120723.1|evalue = 1.04106e-133/WRKY DNA-binding protein [Zea mays]
MSTRG.10660	Pavir.2KG335400	Chr02K:66631868-66633468	2.07622	3.92961	5.53491	2.29564	0	0	0	0	0	0	0	0	4.22687	0.000680473	4.11656	0.0022476	1	NA	up	AT1G80840/e_value = 5E-36	GRMZM2G169149_T01/e_value = 1E-142	NA	Sobic.002G202800.2/evalue = 9E-157	NA	GO:0044464, GO:0005623, GO:0043226, GO:0044422, GO:0031974, GO:0016020	GO:0005488, GO:0003824, GO:0140110	GO:0008152, GO:0065007, GO:0009987, GO:0050789, GO:0032502, GO:0032501, GO:0022414, GO:0000003, GO:0048519, GO:0050896, GO:0023052, GO:0051704, GO:0048518, GO:0002376, GO:0051179	Q9SK33/evalue = 2.18856E-33|Probable WRKY transcription factor 60 [Arabidopsis thaliana]	gi|573958050|ref|XP_006661234.1|evalue = 3.59444e-78/PREDICTED: probable WRKY transcription factor 60 [Oryza brachyantha]
MSTRG.10800	Pavir.2KG353700	Chr02K:68303344-68304755	4.26998	5.2315	7.79925	6.16804	0.821523	1.02882	1.69236	1.63445	1.08779	0.464041	1.76818	1.83019	3.0547	0.00297294	3.37648	0.00114824	0.913816	0.688933	up	AT3G48700/e_value = 1E-80	GRMZM2G140909_T01/e_value = 8E-144	LOC_Os02g35940.1/evalue = 6E-44	Sobic.002G228000.1/evalue = 2E-158	NA	GO:0043226, GO:0005623, GO:0044464, GO:0005576, GO:0016020, GO:0044422, GO:0044425, GO:0031974, GO:0044421, GO:0044456, GO:0045202, GO:0019012, GO:0030054	GO:0003824, GO:0005488	GO:0009987, GO:0008152, GO:0051704, GO:0040007, GO:0032502, GO:0032501, GO:0000003, GO:0022414, GO:0050896, GO:0023052, GO:0065007, GO:0050789, GO:0048518, GO:0071840, GO:0048519	Q5NUF4/evalue = 7.10566E-78|2-hydroxyisoflavanone dehydratase [Glycyrrhiza echinata]	gi|226502845|ref|NP_001140223.1|evalue = 9.53101e-164/gibberellin receptor GID1L2 [Zea mays]
MSTRG.10919	Pavir.2KG398500	Chr02K:71725518-71730205	2.20464	1.65236	1.87206	0.727959	0	0	0	0	0	0	0	0.05269	2.52307	0.00157567	2.6055	0.00382115	0.991294	0.610227	up	AT1G21230/e_value = 2E-151	GRMZM2G144028_T02/e_value = 0.000000001	LOC_Os11g11490.1/evalue = 0.00000000007	Sobic.002G021900.2/evalue = 0	NA	GO:0005623, GO:0044464, GO:0043226, GO:0044422, GO:0031974, GO:0005576, GO:0016020, GO:0044425, GO:0055044, GO:0030054	GO:0003824, GO:0005488, GO:0005198, GO:0004871	GO:0032501, GO:0032502, GO:0022414, GO:0000003, GO:0009987, GO:0065007, GO:0050789, GO:0051704, GO:0008152, GO:0023052, GO:0048518, GO:0050896, GO:0040007, GO:0071840, GO:0048519, GO:0051179, GO:0002376, GO:0040011, GO:0022610	Q9M092/evalue = 8.15667E-115|Wall-associated receptor kinase-like 17 [Arabidopsis thaliana]	gi|1002293672|ref|XP_015651172.1|evalue = 0/PREDICTED: putative wall-associated receptor kinase-like 16 isoform X1 [Oryza sativa Japonica Group]
MSTRG.11392	Pavir.2KG439000	Chr02K:78435607-78436713	46.1798	53.0979	16.775	17.1147	3.65881	4.67051	1.57519	1.11796	7.78393	3.47436	1.075	1.82058	7.36396	0.00515121	6.48817	0.0123582	1.32659	0.476524	up	NA	NA	NA	NA	NA	NA	NA	NA	NA	gi|670424929|ref|XP_008653133.1|evalue = 6.37024e-07/glycine-rich cell wall structural protein 1 [Zea mays]
MSTRG.11483	Pavir.2KG448300	Chr02K:79118784-79120219	10.5596	19.2706	12.828	7.52439	0.265751	0.218663	0.532809	0.457194	0.830826	0.379382	0.09321	0.090643	9.58689	0.000152932	10.201	0.000286404	1.03359	0.855725	up	AT3G50940/e_value = 2E-114	GRMZM2G180080_T01/e_value = 0	LOC_Os03g38800.1/evalue = 0	Sobic.002G319900.1/evalue = 0	K08900/BCS1; mitochondrial chaperone BCS1	GO:0032991, GO:0005623, GO:0044464, GO:0044422, GO:0043226, GO:0044425, GO:0016020, GO:0045202, GO:0055044, GO:0030054, GO:0005576, GO:0031974, GO:0044421	GO:0003824, GO:0005488, GO:0005215	GO:0009987, GO:0071840, GO:0051179, GO:0032502, GO:0032501, GO:0022414, GO:0000003, GO:0008152, GO:0050896, GO:0065007, GO:0050789, GO:0048518, GO:0051704, GO:0023052, GO:0048519, GO:0040007, GO:0002376	Q9FLD5/evalue = 4.45909E-92|AAA-ATPase ASD, mitochondrial [Arabidopsis thaliana]	gi|474162448|gb|EMS57301.1|evalue = 0/Mitochondrial chaperone BCS1 [Triticum urartu]
MSTRG.11588	-	Chr02K:81120539-81121118	0.894418	0.745142	1.87888	0.891287	0	0	0	0	0	0	0	0	2.05904	0.00215395	2.0556	0.00610301	1	NA	up	NA	NA	NA	Sobic.002G327100.1/evalue = 1E-87	NA	GO:0044464, GO:0005623, GO:0043226, GO:0031974, GO:0044422, GO:0016020, GO:0005576, GO:0044425, GO:0055044, GO:0030054, GO:0044421	GO:0003824, GO:0005488, GO:0005198, GO:0004871, GO:0090729	GO:0009987, GO:0065007, GO:0050789, GO:0032501, GO:0032502, GO:0022414, GO:0000003, GO:0051704, GO:0023052, GO:0008152, GO:0050896, GO:0048518, GO:0051179, GO:0002376, GO:0048519, GO:0040007, GO:0071840, GO:0022610, GO:0008283, GO:0040011, GO:0001906	Q0D5R2/evalue = 0.000000735177|Cysteine-rich receptor-like protein kinase 10 [Oryza sativa subsp. japonica]	gi|326503290|dbj|BAJ99270.1|evalue = 3.29947e-16/predicted protein [Hordeum vulgare subsp. vulgare]
MSTRG.12028	Pavir.2KG529100	Chr02K:87575818-87576984	3.24237	2.18889	5.68747	2.80354	0.043301	0	0	0	0.075551	0	0.183341	0.210175	3.87892	0.000652248	4.26699	0.00124017	0.905561	0.149249	up	AT2G37820/e_value = 6E-24	NA	NA	NA	NA	NA	NA	NA	NA	gi|24059841|dbj|BAC21309.1|evalue = 4.87332e-63/CHP-rich zinc finger protein-like [Oryza sativa Japonica Group]
MSTRG.12486	-	Chr02K:92741738-92745034	41.5022	30.6803	17.8706	4.68705	0	0.154139	0	0	2.71366	0.310203	0	0.207268	12.0559	0.00669726	19.2789	0.00507407	0.8174	0.577392	up	AT5G05340/e_value = 2E-109	GRMZM2G427815_T01/e_value = 0	LOC_Os07g48010.1/evalue = 0	Sobic.002G416600.2/evalue = 0	K00430/E1.11.1.7; peroxidase [EC:1.11.1.7]	GO:0005623, GO:0044464, GO:0043226, GO:0005576, GO:0044422, GO:0016020, GO:0055044, GO:0030054	GO:0016209, GO:0003824, GO:0005488	GO:0050789, GO:0040007, GO:0065007, GO:0048519, GO:0050896, GO:0048511, GO:0032502, GO:0009987, GO:0071840, GO:0008152, GO:0032501, GO:0022414, GO:0000003, GO:0051704, GO:0002376, GO:0048518	Q9FLC0/evalue = 4.3301E-110|Peroxidase 52 [Arabidopsis thaliana]	gi|1149707273|ref|XP_020179742.1|evalue = 1.6523e-144/peroxidase 2-like [Aegilops tauschii subsp. tauschii]
MSTRG.12490	Pavir.2KG589300	Chr02K:92787760-92788770	2.19338	0.662084	1.02727	1.84366	0	0	0	0	0	0	0.221466	0	2.27507	0.00330484	2.44056	0.00792655	0.916583	0.178719	up	NA	NA	NA	NA	NA	NA	NA	NA	NA	gi|1385075327|gb|PVH65417.1|evalue = 4.09051e-15/hypothetical protein PAHAL_2G487900 [Panicum hallii]
MSTRG.12506	Pavir.2KG586900	Chr02K:92966441-92969048	5.35847	5.80176	4.64213	3.46358	0	0.025544	0	0.029229	0.384955	0	0	0	5.23931	4.60417e-05	5.66071	4.22283e-05	0.979365	0.838066	up	AT2G40750/e_value = 4E-22	GRMZM2G381378_T01/e_value = 3E-118	NA	Sobic.002G418500.1/evalue = 1E-145	NA	GO:0044464, GO:0005623, GO:0043226, GO:0044422, GO:0031974, GO:0016020	GO:0005488, GO:0003824, GO:0140110	GO:0008152, GO:0065007, GO:0009987, GO:0050789, GO:0032502, GO:0032501, GO:0022414, GO:0000003, GO:0048519, GO:0050896, GO:0023052, GO:0051704, GO:0048518, GO:0002376, GO:0051179	Q9SUP6/evalue = 3.35747E-14|Probable WRKY transcription factor 53 [Arabidopsis thaliana]	gi|125601528|gb|EAZ41104.1|evalue = 6.13047e-72/hypothetical protein OsJ_25597 [Oryza sativa Japonica Group]
MSTRG.12713	Pavir.2NG027100	Chr02N:4025835-4026650	2.23103	1.98356	2.96478	2.21396	0	0	0.138673	0	0.124707	0.336926	1.01898	1.12781	2.12449	0.00619453	3.41873	3.16059e-05	0.586565	0.0348574	up	AT1G13590/e_value = 6E-12	GRMZM2G044194_T01/e_value = 2E-33	NA	Sobic.002G021132.1/evalue = 2E-57	NA	GO:0005623, GO:0044464, GO:0043226, GO:0044421, GO:0005576	GO:0098772, GO:0005488	GO:0008283, GO:0032502, GO:0032501, GO:0009987	Q8LA14/evalue = 0.00000212596|Putative phytosulfokines 6 [Arabidopsis thaliana]	gi|162463539|ref|NP_001105796.1|evalue = 2.82764e-14/phytosulfokine peptide precursor 1 precursor [Zea mays]
MSTRG.12747	Pavir.2NG031400	Chr02N:4700815-4702854	5.22843	3.99339	3.59068	2.38262	0	0.020237	0.02409	0	0.583356	0.230469	0.567073	1.59123	2.7717	0.00542049	4.7835	0.000295105	0.630044	0.0660574	up	AT3G53810/e_value = 0	GRMZM2G452121_T01/e_value = 0	LOC_Os04g44910.1/evalue = 5E-156	Sobic.002G025000.1/evalue = 0	NA	GO:0005623, GO:0044464, GO:0043226, GO:0005576, GO:0016020, GO:0044425, GO:0044422, GO:0031974, GO:0055044, GO:0030054	GO:0005488, GO:0005198, GO:0003824, GO:0004871	GO:0032501, GO:0032502, GO:0022414, GO:0000003, GO:0051704, GO:0009987, GO:0065007, GO:0050789, GO:0050896, GO:0002376, GO:0048518, GO:0008152, GO:0023052, GO:0040007, GO:0071840, GO:0022610, GO:0051179, GO:0048519	Q96285/evalue = 0|L-type lectin-domain containing receptor kinase V.5 [Arabidopsis thaliana]	gi|1382782118|gb|PUZ64071.1|evalue = 0/hypothetical protein GQ55_3G114200 [Panicum hallii var. hallii]
MSTRG.13046	Pavir.2NG070000	Chr02N:8565966-8567755	18.5325	18.3298	12.2957	5.9847	0.029918	0	0	0	3.55872	1.12867	0.266718	0.810497	6.01893	0.00314761	13.8748	0.000555493	0.558657	0.116731	up	AT3G26300/e_value = 2E-102	NA	NA	NA	NA	GO:0016020, GO:0043226, GO:0044464, GO:0005623, GO:0044425, GO:0044422, GO:0055044, GO:0030054	GO:0003824, GO:0005488	GO:0050896, GO:0009987, GO:0008152, GO:0032502, GO:0000003, GO:0022414, GO:0032501, GO:0051704, GO:0065007, GO:0002376, GO:0050789, GO:0040007, GO:0071840, GO:0051179	D5JBX1/evalue = 3.10119E-135|Germacrene A hydroxylase [Barnadesia spinosa]	gi|937913036|dbj|BAS87955.1|evalue = 0/Os04g0180400, partial [Oryza sativa Japonica Group]
MSTRG.13233	Pavir.2NG098000	Chr02N:14882935-14884117	5.1672	7.53693	8.65539	4.27628	0	0.062498	0	0	0	0.53585	0.539226	0.564495	5.25252	0.000304772	6.85233	0.000184677	0.700464	0.047349	up	AT3G09270/e_value = 3E-61	GRMZM2G032856_T01/e_value = 0	LOC_Os01g72170.1/evalue = 2E-88	Sobic.010G252800.1/evalue = 0	K00799/GST; glutathione S-transferase [EC:2.5.1.18]	GO:0044464, GO:0005623, GO:0044422, GO:0043226, GO:0055044, GO:0030054, GO:0005576, GO:0044421, GO:0016020	GO:0016209, GO:0003824, GO:0005488	GO:0009987, GO:0008152, GO:0065007, GO:0051179, GO:0050789, GO:0048519, GO:0050896, GO:0023052, GO:0032501, GO:0032502, GO:0098754, GO:0048518, GO:0040007	Q9FUS6/evalue = 8.89726E-49|Glutathione S-transferase U13 [Arabidopsis thaliana]	gi|1238303906|gb|PAN26539.1|evalue = 1.62606e-100/hypothetical protein PAHAL_5G019900 [Panicum hallii]
MSTRG.13349	Pavir.2NG116100	Chr02N:17075088-17075972	13.9139	24.8355	16.2546	15.2635	5.34381	3.69759	5.08756	2.72726	5.03252	1.01372	3.09517	3.39453	4.59813	0.00214233	3.69181	0.00291139	1.36904	0.392467	up	AT2G35460/e_value = 4E-12	GRMZM2G357112_T01/e_value = 0	LOC_Os07g14700.1/evalue = 7E-116	Sobic.002G092801.1/evalue = 5E-128	NA	NA	NA	NA	NA	gi|1070956053|gb|OEL27220.1|evalue = 8.65575e-81/hypothetical protein BAE44_0011759 [Dichanthelium oligosanthes]
MSTRG.13351	Pavir.2NG116300	Chr02N:17106851-17107952	5.27154	7.22999	3.31532	2.75396	0.316445	0.276512	0.312157	0.334866	1.45498	0.217947	0.450561	0.302521	3.42865	0.00443571	4.14862	0.00232742	0.902113	0.625155	up	AT3G11650/e_value = 7E-11	GRMZM2G484706_T01/e_value = 0	NA	Sobic.002G092600.3/evalue = 0	NA	NA	NA	NA	NA	gi|1238287553|gb|PAN10186.1|evalue = 7.8025e-74/hypothetical protein PAHAL_2G077200 [Panicum hallii]
MSTRG.13352	Pavir.2NG116400	Chr02N:17126476-17127661	6.70391	13.0419	5.39804	4.07499	0.817237	0.452248	0.1961	0.157435	1.24198	0.018477	0.094959	0.10919	5.79346	0.00160303	4.83956	0.0044829	1.27894	0.325917	up	AT2G35980/e_value = 4E-10	GRMZM2G357112_T01/e_value = 4E-91	LOC_Os07g14740.1/evalue = 1E-129	Sobic.002G092500.2/evalue = 2E-172	NA	GO:0043226, GO:0005623, GO:0044464, GO:0055044, GO:0030054, GO:0044425, GO:0016020	GO:0004871	GO:0032502, GO:0032501, GO:0050896, GO:0051704, GO:0002376	Q9SJ52/evalue = 0.00000000570441|NDR1/HIN1-like protein 10 [Arabidopsis thaliana]	gi|125557855|gb|EAZ03391.1|evalue = 2.27038e-82/hypothetical protein OsI_25535 [Oryza sativa Indica Group]
MSTRG.13487	Pavir.2NG135900	Chr02N:20830458-20831935	6.49047	3.1546	3.64343	1.92195	0	0	0	0	0.766222	0	0	0	3.88763	0.00338892	4.77055	0.00214184	0.934344	0.70759	up	NA	GRMZM2G031338_T01/e_value = 1E-61	NA	Sobic.003G400900.1/evalue = 8E-38	NA	NA	NA	NA	NA	gi|670432852|ref|XP_008656943.1|evalue = 1.4015e-31/cold and drought-regulated protein CORA [Zea mays]
MSTRG.13987	-	Chr02N:39245671-39246456	1.86916	2.08289	2.69027	1.66284	0.208944	0.028069	0	0	0.425275	0.036344	0.408152	0.065715	2.50911	0.000642228	2.7643	0.000271804	0.876552	0.339784	up	AT2G31880/e_value = 8E-28	GRMZM2G027958_T01/e_value = 2E-162	LOC_Os06g18000.1/evalue = 2E-81	Sobic.010G120800.1/evalue = 9E-150	NA	GO:0044425, GO:0016020, GO:0044464, GO:0005623	GO:0005488, GO:0003824, GO:0004871	GO:0050789, GO:0065007, GO:0050896, GO:0048518, GO:0009987	Q9SKB2/evalue = 2.40873E-27|Leucine-rich repeat receptor-like serine/threonine/tyrosine-protein kinase SOBIR1 [Arabidopsis thaliana]	gi|474386633|gb|EMS65043.1|evalue = 2.61017e-71/Leucine-rich repeat receptor-like serine/threonine/tyrosine-protein kinase SOBIR1 [Triticum urartu]
MSTRG.14122	Pavir.2NG237800	Chr02N:44011012-44016689	4.3847	3.68985	3.53206	2.88352	0.765463	0.628988	0.844701	0.843145	0.773502	0.844326	0.754836	0.496601	2.69842	8.09348e-05	2.74802	0.000119634	0.992871	0.911532	up	AT2G45910/e_value = 2E-177	NA	LOC_Os09g39620.1/evalue = 0	Sobic.002G136800.1/evalue = 0	NA	GO:0005576, GO:0044464, GO:0005623, GO:0043226, GO:0044422, GO:0031974, GO:0016020, GO:0055044, GO:0030054, GO:0044421, GO:0044425	GO:0003824, GO:0005198, GO:0005488, GO:0004871	GO:0008152, GO:0065007, GO:0050789, GO:0009987, GO:0048518, GO:0023052, GO:0050896, GO:0032502, GO:0032501, GO:0022414, GO:0000003, GO:0051704, GO:0040007, GO:0071840, GO:0002376, GO:0048519, GO:0051179, GO:0008283, GO:0040011	C0LGD7/evalue = 5.81629E-56|Probable LRR receptor-like serine/threonine-protein kinase At1g06840 [Arabidopsis thaliana]	gi|944055982|gb|KQJ91620.1|evalue = 0/hypothetical protein BRADI_4g38690v3 [Brachypodium distachyon]
MSTRG.14550	Pavir.2NG180300	Chr02N:57025747-57027901	6.15214	7.37815	8.32538	3.99117	1.01917	0.740186	1.03445	1.30227	2.01192	0.813385	1.56244	1.1001	3.10738	0.00201961	3.75859	0.00132311	0.852455	0.364451	up	AT4G23810/e_value = 3E-34	GRMZM2G163418_T01/e_value = 1E-112	NA	Sobic.002G174200.1/evalue = 4E-122	NA	GO:0044464, GO:0005623, GO:0043226, GO:0044422, GO:0031974, GO:0016020	GO:0005488, GO:0003824, GO:0140110	GO:0008152, GO:0065007, GO:0009987, GO:0050789, GO:0032502, GO:0032501, GO:0022414, GO:0000003, GO:0048519, GO:0050896, GO:0023052, GO:0051704, GO:0048518, GO:0002376, GO:0051179	C4B7M6/evalue = 2.08606E-19|Disease resistance protein RRS1 [Arabidopsis thaliana]	gi|226492902|ref|NP_001151583.1|evalue = 1.27926e-92/WRKY74 - superfamily of TFs having WRKY and zinc finger domains [Zea mays]
MSTRG.14682	Pavir.2NG320400	Chr02N:59626967-59628392	0.832318	1.91097	1.9201	1.59506	0.212618	0.092827	0.310155	0.309756	0.215788	0.030734	0.261142	0.202893	2.13664	0.00197557	2.11525	0.00594558	1.00043	0.995362	up	AT3G18550/e_value = 7E-29	GRMZM2G064628_T01/e_value = 0	LOC_Os09g24480.1/evalue = 1E-101	Sobic.002G198400.1/evalue = 0	NA	GO:0044464, GO:0005623, GO:0043226	GO:0005488, GO:0140110	GO:0032502, GO:0065007, GO:0050789, GO:0032501, GO:0022414, GO:0000003, GO:0008152, GO:0009987, GO:0008283, GO:0048519, GO:0050896, GO:0040007, GO:0048518	Q10CE8/evalue = 1.07383E-16|Transcription factor PCF6 [Oryza sativa subsp. japonica]	gi|386867750|gb|AFJ42322.1|evalue = 3.31946e-97/retarded palea 1 protein, partial [Mnesithea lepidura]
MSTRG.14730	Pavir.2NG312700	Chr02N:60329565-60330602	6.71637	16.6933	12.0343	7.7033	0.253413	0.190025	0.589214	0.395226	2.35993	3.15525	0.935693	0.380887	4.44496	0.00713063	8.91453	0.00051003	0.518092	0.10352	up	AT3G29000/e_value = 4E-22	GRMZM2G088819_T01/e_value = 1E-126	NA	Sobic.002G199500.1/evalue = 4E-154	K02183/CALM; calmodulin	GO:0044464, GO:0043226, GO:0005623, GO:0044422, GO:0005576, GO:0044421, GO:0032991, GO:0016020, GO:0044425	GO:0005488	GO:0050789, GO:0009987, GO:0008152, GO:0065007, GO:0032501, GO:0032502, GO:0071840, GO:0000003, GO:0048519, GO:0050896, GO:0022414, GO:0051179, GO:0048518, GO:0023052, GO:0040011, GO:0051704, GO:0040007	Q9ZR02/evalue = 4.69943E-14|Calmodulin-like protein 6 [Arabidopsis thaliana]	gi|573956779|ref|XP_006660617.1|evalue = 2.64953e-36/PREDICTED: calmodulin-like protein 2 [Oryza brachyantha]
MSTRG.14906	Pavir.2NG334100	Chr02N:68759280-68761019	10.5365	39.1606	36.6478	12.9809	0.316404	0.596602	0.054937	0	1.10329	0.028422	0	0	17.6095	0.00055579	14.5224	0.00194141	1.22234	0.39535	up	AT4G31800/e_value = 2E-50	GRMZM2G057011_T01/e_value = 0	LOC_Os09g25060.1/evalue = 2E-154	Sobic.002G202700.1/evalue = 0	NA	GO:0044464, GO:0005623, GO:0043226, GO:0044422, GO:0031974, GO:0016020	GO:0005488, GO:0003824, GO:0140110	GO:0008152, GO:0065007, GO:0009987, GO:0050789, GO:0032502, GO:0032501, GO:0022414, GO:0000003, GO:0048519, GO:0050896, GO:0023052, GO:0051704, GO:0048518, GO:0002376, GO:0051179	Q6IEL0/evalue = 6.94754E-41|WRKY transcription factor WRKY71 [Oryza sativa subsp. indica]	gi|75123874|sp|Q6IEK5.1|WRK76_ORYSIevalue = 8.05228e-131/RecName: Full=WRKY transcription factor WRKY76; Short=OsWRKY76
MSTRG.14907	Pavir.2NG334200	Chr02N:68781657-68783255	3.47007	7.71804	9.42428	4.1027	0	0	0	0	0.114853	0.033379	0	0	6.43921	0.000383876	6.46174	0.00123319	0.978234	0.507249	up	AT4G31800/e_value = 2E-36	GRMZM2G169149_T01/e_value = 4E-156	NA	Sobic.002G202800.2/evalue = 2E-168	NA	GO:0044464, GO:0005623, GO:0043226, GO:0044422, GO:0031974, GO:0016020	GO:0005488, GO:0003824, GO:0140110	GO:0008152, GO:0065007, GO:0009987, GO:0050789, GO:0032502, GO:0032501, GO:0022414, GO:0000003, GO:0048519, GO:0050896, GO:0023052, GO:0051704, GO:0048518, GO:0002376, GO:0051179	Q9SK33/evalue = 4.71769E-32|Probable WRKY transcription factor 60 [Arabidopsis thaliana]	gi|1002294646|ref|XP_015610755.1|evalue = 2.42939e-78/PREDICTED: probable WRKY transcription factor 40 [Oryza sativa Japonica Group]
MSTRG.15181	Pavir.2NG369000	Chr02N:73424322-73428844	1.76925	2.5115	4.38088	2.02683	0	0	0.08149	0	1.41956	0.23369	0.167069	0.261358	2.37469	0.00793452	3.52766	0.0017438	0.761004	0.253833	up	AT4G18880/e_value = 1E-74	AC205471.4_FGT003/e_value = 0	LOC_Os05g45410.1/evalue = 0	Sobic.009G208000.1/evalue = 0	K09419/HSFF; heat shock transcription factor, other eukaryote	GO:0044464, GO:0005623, GO:0043226, GO:0032991, GO:0044422, GO:0031974	GO:0005488, GO:0140110, GO:0004871	GO:0050896, GO:0008152, GO:0009987, GO:0050789, GO:0065007, GO:0048518, GO:0032502, GO:0032501, GO:0051704, GO:0022414, GO:0000003, GO:0048519, GO:0071840, GO:0051179, GO:0008283, GO:0040007, GO:0023052, GO:0098743	P41151/evalue = 7.3053E-58|Heat stress transcription factor A-1a [Arabidopsis thaliana]	gi|1394871467|gb|PWZ16062.1|evalue = 0/Heat stress transcription factor A-4d [Zea mays]
MSTRG.15397	Pavir.2NG374900	Chr02N:76374356-76378185	51.9569	29.1272	44.1472	30.8251	2.21844	3.4389	2.27723	1.04641	16.2881	7.00508	2.58666	2.18365	5.91843	0.00684546	11.9156	0.000903496	0.622961	0.47568	up	AT2G44480/e_value = 1E-175	NA	LOC_Os08g39870.1/evalue = 0	Sobic.002G247600.1/evalue = 0	K01188/E3.2.1.21; beta-glucosidase [EC:3.2.1.21]	GO:0044464, GO:0005623, GO:0044422, GO:0043226, GO:0032991, GO:0005576, GO:0016020, GO:0031974, GO:0055044, GO:0030054, GO:0044425	GO:0003824, GO:0005488	GO:0050896, GO:0008152, GO:0009987, GO:0051704, GO:0065007, GO:0002376, GO:0071840, GO:0051179, GO:0050789, GO:0048518, GO:0048519, GO:0023052, GO:0022414, GO:0032502, GO:0040007, GO:0032501, GO:0000003	Q7XKV5/evalue = 0|Beta-glucosidase 11 [Oryza sativa subsp. japonica]	gi|242049650|ref|XP_002462569.1|evalue = 0/beta-glucosidase 30 [Sorghum bicolor]
MSTRG.16127	Pavir.2NG493200	Chr02N:87814300-87816840	24.5734	30.8797	23.1054	17.842	4.511	5.27692	3.52061	4.20275	11.4807	7.196	9.54584	10.8802	2.29335	0.00258802	4.06686	0.000261021	0.564952	0.00332679	up	AT4G34880/e_value = 5E-164	GRMZM2G111309_T01/e_value = 0	LOC_Os04g10460.1/evalue = 0	Sobic.002G301500.1/evalue = 0	K01426/E3.5.1.4; amidase [EC:3.5.1.4]	GO:0044464, GO:0005623, GO:0032991, GO:0043226, GO:0005576	GO:0005488, GO:0003824	GO:0008152, GO:0009987	Q31F53/evalue = 3.29867E-34|Glutamyl-tRNA(Gln) amidotransferase subunit A [Hydrogenovibrio crunogenus]	gi|1382794779|gb|PUZ72029.1|evalue = 0/hypothetical protein GQ55_2G360600 [Panicum hallii var. hallii]
MSTRG.16193	Pavir.2NG502400	Chr02N:88635056-88635822	40.1639	22.3923	47.8682	48.779	1.1947	2.93676	2.01179	1.72758	0.256222	0.470274	6.59441	3.32887	15.0171	0.00109134	13.4644	0.000335666	0.829268	0.744011	up	AT1G09310/e_value = 5E-39	GRMZM2G164781_T01/e_value = 3E-160	NA	Sobic.005G216900.1/evalue = 3E-179	NA	NA	NA	NA	NA	gi|1002308975|ref|XP_015617874.1|evalue = 1.64865e-63/PREDICTED: uncharacterized protein LOC4351128 [Oryza sativa Japonica Group]
MSTRG.16243	-	Chr02N:89186558-89186789	16.535	24.5354	15.7246	8.08541	2.28702	3.011	2.10458	1.30132	5.03074	1.79462	1.71348	1.80814	4.65705	0.00302579	4.77351	0.00544746	1.08377	0.766207	up	NA	NA	NA	NA	NA	NA	NA	NA	NA	-
MSTRG.16259	Pavir.2NG510500	Chr02N:89358910-89360679	134.221	150.441	129.105	105.289	49.8413	52.9985	36.5184	37.9635	62.6524	39.8803	69.0916	47.9134	2.39205	0.00237474	2.48965	0.000717891	0.878867	0.52213	up	AT1G17200/e_value = 1E-65	GRMZM2G126586_T01/e_value = 0	LOC_Os04g21320.1/evalue = 3E-165	Sobic.006G037300.1/evalue = 0	NA	GO:0055044, GO:0030054, GO:0044425, GO:0016020, GO:0044464, GO:0005623	GO:0005488	GO:0009987, GO:0071840, GO:0022414, GO:0032501, GO:0000003, GO:0032502, GO:0050896	Q8VZQ3/evalue = 4.29422E-66|CASP-like protein 2A1 [Arabidopsis thaliana]	gi|242075318|ref|XP_002447595.1|evalue = 1.28282e-104/CASP-like protein 2A1 [Sorghum bicolor]
MSTRG.16282	Pavir.2NG513600	Chr02N:89577265-89577585	3.49831	6.37394	2.41562	5.18386	0.995183	0.540982	2.36004	1.06279	0.212118	0.286579	1.19803	1.34682	3.09172	0.00766349	3.16987	0.0068383	0.987651	0.955499	up	AT4G04745/e_value = 0.00000002	GRMZM2G470103_T01/e_value = 9E-68	LOC_Os07g33320.1/evalue = 4E-30	Sobic.002G318501.1/evalue = 4E-70	NA	NA	NA	NA	NA	gi|1142859251|gb|ONM57735.1|evalue = 1.16247e-32/hypothetical protein ZEAMMB73_Zm00001d021632 [Zea mays]
MSTRG.16830	Pavir.2NG586800	Chr02N:97099012-97101670	127.067	191.796	141.488	134.683	19.0947	23.4258	34.182	16.4135	70.4848	34.2799	44.445	39.9488	3.11475	0.00123886	7.53382	0.00022143	0.568957	0.037627	up	AT1G74950/e_value = 9E-28	GRMZM2G101769_T01/e_value = 0	LOC_Os03g28940.2/evalue = 1E-50	Sobic.002G374100.1/evalue = 0	K13464/JAZ; jasmonate ZIM domain-containing protein	GO:0044464, GO:0005623, GO:0043226	GO:0140110	GO:0008152, GO:0009987, GO:0065007, GO:0050896, GO:0050789, GO:0032501, GO:0032502, GO:0023052, GO:0051704, GO:0048519, GO:0022414, GO:0000003	Q9C9E3/evalue = 1.9688E-19|Protein TIFY 11B [Arabidopsis thaliana]	gi|1394868008|gb|PWZ12604.1|evalue = 1.00415e-118/Protein TIFY 10b [Zea mays]
MSTRG.16858	Pavir.2NG590000	Chr02N:97347207-97348129	3.37937	2.39864	4.62352	5.14171	0	0.047568	0.106484	0	0.59296	0.449909	1.17534	0.422387	2.9649	0.00112289	4.74516	0.000416875	0.582631	0.00396865	up	NA	NA	LOC_Os07g42714.1/evalue = 4E-39	Sobic.002G376900.1/evalue = 5E-103	NA	NA	NA	NA	NA	gi|1205933363|ref|XP_021308837.1|evalue = 3.13146e-29/calcium-binding protein 5-like [Sorghum bicolor]
MSTRG.16872	Pavir.2NG592500	Chr02N:97532586-97533448	2.11401	1.47775	2.68838	3.51606	0	0	0.056944	0	0.301707	0.354313	0.686291	0.245692	2.46261	0.00150743	3.405	0.000995839	0.682518	0.00211437	up	NA	NA	LOC_Os07g42714.1/evalue = 4E-39	Sobic.002G376900.1/evalue = 5E-103	NA	NA	NA	NA	NA	gi|1205933363|ref|XP_021308837.1|evalue = 3.09745e-29/calcium-binding protein 5-like [Sorghum bicolor]
MSTRG.16944	Pavir.2NG601700	Chr02N:98392280-98394038	5.71803	12.0721	9.87993	7.11365	0.185593	0.213095	0.642774	0.138827	3.50153	1.36431	0.906907	0.361876	3.97526	0.00523699	8.10111	0.000254121	0.552827	0.142312	up	AT5G39670/e_value = 2E-30	GRMZM2G053833_T01/e_value = 2E-131	LOC_Os07g43800.1/evalue = 3E-67	NA	NA	GO:0005623, GO:0044464, GO:0043226, GO:0044422, GO:0005576, GO:0044421, GO:0044425, GO:0016020	GO:0005488	GO:0032502, GO:0009987, GO:0071840, GO:0051179, GO:0000003, GO:0050789, GO:0065007, GO:0050896, GO:0008152, GO:0051704, GO:0022414	O22845/evalue = 0.00000431336|Calmodulin-like protein 5 [Arabidopsis thaliana]	gi|195617876|gb|ACG30768.1|evalue = 1.92769e-74/EF hand family protein [Zea mays]
MSTRG.17060	Pavir.2NG648600	Chr02N:100571327-100572919	47.3751	98.0947	52.0762	48.2206	0.206698	0.510826	0.218485	0.095834	4.90391	1.09327	0.940745	0.546905	23.1497	0.000211438	43.509	2.27799e-05	0.595389	0.215897	up	AT2G41480/e_value = 1E-72	GRMZM2G451097_T01/e_value = 5E-91	LOC_Os03g25300.1/evalue = 1E-56	Sobic.002G391700.1/evalue = 3E-172	K00430/E1.11.1.7; peroxidase [EC:1.11.1.7]	GO:0005623, GO:0044464, GO:0043226, GO:0005576, GO:0044422, GO:0016020, GO:0055044, GO:0030054	GO:0016209, GO:0003824, GO:0005488	GO:0050789, GO:0040007, GO:0065007, GO:0048519, GO:0050896, GO:0048511, GO:0032502, GO:0009987, GO:0071840, GO:0008152, GO:0032501, GO:0022414, GO:0000003, GO:0051704, GO:0002376, GO:0048518	Q9FG34/evalue = 1.00655E-65|Peroxidase 54 [Arabidopsis thaliana]	gi|242051032|ref|XP_002463260.1|evalue = 1.35292e-111/peroxidase E5 [Sorghum bicolor]
MSTRG.17141	-	Chr02N:101756619-101758305	1.94997	3.50258	4.45178	1.42671	0.030386	0.039799	0	0	0	0.013177	0.312005	0.17318	3.27895	0.00267028	3.4427	0.00504279	0.885556	0.191236	up	NA	NA	NA	NA	NA	GO:0044425, GO:0016020	NA	NA	P43537/evalue = 0.00000513845|Uncharacterized membrane protein YFL067W [Saccharomyces cerevisiae]	gi|543744052|ref|XP_005512856.1|evalue = 1.42127e-17/keratin-associated protein 5-4 [Columba livia]
MSTRG.17162	Pavir.2NG635600	Chr02N:101989514-101991998	1.63878	1.87513	2.18225	0.829437	0	0.028726	0.031994	0.030541	0.229603	0	0.027932	0	2.41718	0.00152578	2.5392	0.00267227	0.981928	0.783117	up	AT3G56400/e_value = 3E-22	GRMZM2G381378_T01/e_value = 3E-108	LOC_Os04g46060.1/evalue = 0.0000003	Sobic.002G418500.1/evalue = 2E-143	NA	GO:0044464, GO:0005623, GO:0043226, GO:0044422, GO:0031974, GO:0016020	GO:0005488, GO:0003824, GO:0140110	GO:0008152, GO:0065007, GO:0009987, GO:0050789, GO:0032502, GO:0032501, GO:0022414, GO:0000003, GO:0048519, GO:0050896, GO:0023052, GO:0051704, GO:0048518, GO:0002376, GO:0051179	Q9SUP6/evalue = 3.50547E-14|Probable WRKY transcription factor 53 [Arabidopsis thaliana]	gi|1002285150|ref|XP_015646872.1|evalue = 1.48349e-76/PREDICTED: probable WRKY transcription factor 70 [Oryza sativa Japonica Group]
MSTRG.17227	-	Chr02N:102673489-102675014	4.44286	3.75619	3.77659	5.71396	0.476127	0.93437	1.98861	0.594756	0.966123	1.76259	2.09704	1.59831	2.12987	0.00073455	3.57025	0.000761417	0.595634	0.012669	up	AT4G15790/e_value = 2E-14	GRMZM2G474462_T01/e_value = 3E-76	NA	Sobic.002G412200.1/evalue = 2E-92	NA	NA	NA	NA	NA	gi|1142666771|gb|ONM26093.1|evalue = 8.1218e-39/Uveal autoantigen with coiled-coil domains and ankyrin repeats isoform 4 [Zea mays]
MSTRG.17376	Pavir.3KG002000	Chr03K:161654-163549	2.96794	2.61029	2.46553	2.39999	0.122651	0.104711	0.089458	0.064048	1.30154	0.996671	0.204066	0.534678	2.06236	0.00181684	3.29213	2.579e-06	0.70688	0.0891548	up	AT5G18270/e_value = 1E-79	GRMZM2G018436_T01/e_value = 7E-180	LOC_Os11g03370.1/evalue = 1E-126	Sobic.005G018700.1/evalue = 0	NA	GO:0016020, GO:0043226, GO:0044464, GO:0005623, GO:0044425, GO:0044422, GO:0031974	GO:0005488, GO:0140110	GO:0050896, GO:0032502, GO:0032501, GO:0022414, GO:0000003, GO:0009987, GO:0065007, GO:0050789, GO:0048518, GO:0008152, GO:0071840, GO:0051704, GO:0040007, GO:0048519, GO:0008283, GO:0002376, GO:0023052	Q9FRV4/evalue = 4.23303E-67|Protein CUP-SHAPED COTYLEDON 1 [Arabidopsis thaliana]	gi|474354018|gb|EMS63115.1|evalue = 2.96327e-108/NAC domain-containing protein 77 [Triticum urartu]
MSTRG.17414	Pavir.3KG007400	Chr03K:780539-782608	1.04838	0.560933	1.67492	0.924485	0	0	0	0	0	0	0	0	2.01762	0.002218	2.03347	0.00595831	1	NA	up	AT2G40740/e_value = 3E-16	GRMZM2G005207_T01/e_value = 1E-76	NA	Sobic.008G028600.1/evalue = 3E-82	NA	GO:0044464, GO:0005623, GO:0043226, GO:0044422, GO:0031974, GO:0016020	GO:0005488, GO:0003824, GO:0140110	GO:0008152, GO:0065007, GO:0009987, GO:0050789, GO:0032502, GO:0032501, GO:0022414, GO:0000003, GO:0048519, GO:0050896, GO:0023052, GO:0051704, GO:0048518, GO:0002376, GO:0051179	Q9FL62/evalue = 0.0000000000292546|Probable WRKY transcription factor 30 [Arabidopsis thaliana]	gi|1385070896|gb|PVH61312.1|evalue = 9.44179e-83/hypothetical protein PAHAL_3G009100 [Panicum hallii]
MSTRG.17552	Pavir.3KG025800	Chr03K:1973021-1974047	42.591	71.1155	63.6443	64.9112	11.6196	6.95544	10.4307	10.3991	22.8384	23.8749	7.65144	10.7465	3.70143	0.00309359	5.93143	0.000360983	0.737084	0.429135	up	AT3G44735/e_value = 0.00000006	NA	LOC_Os11g05190.1/evalue = 0.000000000000000005	NA	NA	GO:0005576	GO:0098772, GO:0005488	GO:0008283, GO:0032502, GO:0032501, GO:0009987	Q8LA14/evalue = 0.000000531885|Putative phytosulfokines 6 [Arabidopsis thaliana]	gi|23466415|tpg|DAA00298.1|evalue = 4.91545e-18/TPA_exp: putative phytosulfokine peptide precursor [Zea mays]
MSTRG.17553	-	Chr03K:1973486-1979784	5.25462	8.12529	5.53029	4.32513	0.028407	1.33867	2.18565	0.284114	4.10742	1.31912	0	0.521803	3.03681	0.00913322	4.91702	0.00606512	0.898899	0.855818	up	NA	NA	LOC_Os11g05190.1/evalue = 8E-20	NA	NA	NA	NA	NA	NA	gi|226503823|ref|NP_001146993.1|evalue = 3.58605e-08/phytosulfokines 5 precursor [Zea mays]
MSTRG.17622	Pavir.3KG034600	Chr03K:2556210-2561910	5.05537	9.42866	12.5886	8.96702	1.12855	0.873741	1.24901	1.05333	4.70493	2.58895	0.904245	1.41166	2.94281	0.00571281	4.71333	0.00136309	0.740902	0.361126	up	AT2G36020/e_value = 2E-49	GRMZM2G180596_T02/e_value = 4E-160	LOC_Os12g06180.1/evalue = 1E-174	Sobic.008G042300.1/evalue = 0	K17338/REEP1_2_3_4; receptor expression-enhancing protein 1/2/3/4	GO:0016020, GO:0043226, GO:0044464, GO:0005623, GO:0044425, GO:0044422, GO:0099080	GO:0005488	GO:0071840, GO:0009987, GO:0032501, GO:0065007, GO:0051179, GO:0050789	Q9H6H4/evalue = 7.31474E-15|Receptor expression-enhancing protein 4 [Homo sapiens]	gi|1070959209|gb|OEL28114.1|evalue = 9.14847e-118/putative HVA22-like protein g [Dichanthelium oligosanthes]
MSTRG.17646	Pavir.3KG037400	Chr03K:2795033-2797211	2.59827	5.7527	3.74252	1.73605	0	0	0.044994	0	0.708995	0.463397	0.123367	0.15005	3.08576	0.00400367	4.14269	0.00331303	0.78282	0.109181	up	AT2G35930/e_value = 5E-73	GRMZM2G104634_T01/e_value = 3E-145	NA	Sobic.008G044300.1/evalue = 0	NA	GO:0044464, GO:0005623, GO:0043226, GO:0044422, GO:0031974, GO:0005576, GO:0016020, GO:0055044, GO:0030054, GO:0044421, GO:0032991, GO:0044425	GO:0003824, GO:0005198, GO:0005488, GO:0004871	GO:0051704, GO:0008152, GO:0065007, GO:0050789, GO:0009987, GO:0048518, GO:0023052, GO:0050896, GO:0032502, GO:0032501, GO:0022414, GO:0000003, GO:0040007, GO:0071840, GO:0002376, GO:0048519, GO:0051179, GO:0008283, GO:0040011	Q9C8D1/evalue = 2.14915E-18|U-box domain-containing protein 20 [Arabidopsis thaliana]	gi|1002311219|ref|XP_015618963.1|evalue = 6.17048e-149/PREDICTED: E3 ubiquitin-protein ligase PUB23 [Oryza sativa Japonica Group]
MSTRG.17677	Pavir.3KG041300	Chr03K:3119934-3120543	18.5624	19.4431	39.6483	43.4412	5.47542	3.56518	4.33467	6.7627	9.96979	8.65163	2.28538	6.07738	3.9063	0.00413521	4.836	0.00603494	1.01122	0.975223	up	AT3G44735/e_value = 0.00000007	NA	LOC_Os11g05190.1/evalue = 0.0000000000000001	NA	NA	GO:0005576	GO:0098772, GO:0005488	GO:0008283, GO:0032502, GO:0032501, GO:0009987	Q8LA14/evalue = 0.000000625653|Putative phytosulfokines 6 [Arabidopsis thaliana]	gi|242067425|ref|XP_002448989.1|evalue = 4.15941e-19/phytosulfokines 5 [Sorghum bicolor]
MSTRG.17692	Pavir.3KG043600	Chr03K:3273606-3275946	3.64755	4.84737	3.7365	3.11998	0.204555	0.291461	2.02843	0.73458	1.30331	1.64963	1.2545	0.567263	2.24237	0.00245197	4.17326	0.000150747	0.590467	0.0346628	up	AT5G58375/e_value = 5E-24	GRMZM2G054481_T01/e_value = 3E-83	LOC_Os11g02200.1/evalue = 1E-56	Sobic.008G032100.1/evalue = 2E-84	NA	NA	NA	NA	NA	gi|326492776|dbj|BAJ90244.1|evalue = 2.71159e-46/predicted protein [Hordeum vulgare subsp. vulgare]
MSTRG.17723	Pavir.3KG048900	Chr03K:4325599-4326407	1.78228	1.17347	2.794	2.14773	0	0	3.99262	0	0	0	0.030525	0.017023	2.88662	0.000426545	4.02548	0.00334146	0.923731	0.815049	up	AT4G23180/e_value = 7E-27	NA	NA	NA	NA	GO:0005623, GO:0044464, GO:0043226, GO:0005576, GO:0016020, GO:0044425, GO:0044422, GO:0031974, GO:0055044, GO:0030054	GO:0005488, GO:0003824, GO:0005198, GO:0004871	GO:0032501, GO:0032502, GO:0022414, GO:0000003, GO:0051704, GO:0009987, GO:0050896, GO:0002376, GO:0065007, GO:0050789, GO:0048518, GO:0008152, GO:0023052, GO:0040007, GO:0071840, GO:0051179, GO:0048519	O64784/evalue = 2.6297E-24|G-type lectin S-receptor-like serine/threonine-protein kinase At1g61360 [Arabidopsis thaliana]	gi|530279259|gb|AGT17111.1|evalue = 5.782e-73/hypothetical protein SHCRBa_170_G03_F_540 [Saccharum hybrid cultivar R570]
MSTRG.17738	Pavir.3KG050700	Chr03K:4560891-4561887	6.70592	7.41434	14.4949	7.78151	0.530178	0.464255	0.6132	0.372462	3.72316	2.69539	1.28493	1.00603	3.16759	0.00696184	6.6258	0.000404276	0.5242	0.0545075	up	AT1G58170/e_value = 7E-54	GRMZM2G132273_T01/e_value = 1E-180	LOC_Os12g07580.1/evalue = 2E-122	Sobic.008G055100.1/evalue = 0	NA	GO:0044464, GO:0005623, GO:0005576	GO:0098772, GO:0005488	GO:0050896, GO:0009987, GO:0008152, GO:0065007	F4JUF8/evalue = 4.46691E-43|Dirigent protein 15 [Arabidopsis thaliana]	gi|514804735|ref|XP_004977239.1|evalue = 1.09115e-93/dirigent protein 22-like [Setaria italica]
MSTRG.17808	-	Chr03K:5133778-5134715	1.26406	2.71764	1.54668	1.66516	0.042641	0.04704	0.275936	0.20005	0.420653	0.02068	0.077662	0.143015	2.33963	0.000857756	2.57402	0.00187888	0.968528	0.787657	up	NA	NA	NA	Sobic.008G066800.1/evalue = 3E-66	NA	NA	NA	NA	NA	gi|944053360|gb|KQJ88998.1|evalue = 2.96033e-07/hypothetical protein BRADI_4g22653v3 [Brachypodium distachyon]
MSTRG.17844	Pavir.3KG064100	Chr03K:5574385-5580074	5.65659	3.04134	3.81312	2.37982	0.004758	0	0.01275	0.039756	1.53888	0.696731	0.751863	1.18931	2.24292	0.00694348	4.71528	0.000566685	0.536255	0.0023948	up	AT1G79620/e_value = 0	GRMZM2G429714_T02/e_value = 2E-74	LOC_Os12g10740.1/evalue = 0	Sobic.008G074500.1/evalue = 0	NA	GO:0005623, GO:0044464, GO:0043226, GO:0044422, GO:0031974, GO:0005576, GO:0016020, GO:0044425, GO:0055044, GO:0030054	GO:0003824, GO:0005488, GO:0005198, GO:0004871	GO:0032501, GO:0032502, GO:0022414, GO:0000003, GO:0009987, GO:0065007, GO:0050789, GO:0051704, GO:0008152, GO:0023052, GO:0048518, GO:0050896, GO:0040007, GO:0071840, GO:0048519, GO:0051179, GO:0002376, GO:0022610	Q9SJT0/evalue = 3.05766E-73|Probable receptor-like protein kinase At2g21480 [Arabidopsis thaliana]	gi|669027898|emb|CDM81495.1|evalue = 0/unnamed protein product [Triticum aestivum]
MSTRG.17973	Pavir.3KG082500	Chr03K:6934217-6935745	3.04519	3.57668	3.80797	3.65315	0.065608	0.197862	0.304855	0.046022	1.40934	0.850396	0.807304	0.506146	2.39766	0.000466309	4.11977	1.26013e-05	0.606159	0.0160702	up	AT3G44220/e_value = 1E-22	GRMZM2G406119_T01/e_value = 0	LOC_Os12g06260.1/evalue = 9E-23	Sobic.006G274400.1/evalue = 0	NA	GO:0016020, GO:0043226, GO:0044464, GO:0005623, GO:0044425, GO:0044422, GO:0055044, GO:0030054	GO:0004871	GO:0050896, GO:0051704, GO:0002376	Q9FI03/evalue = 0.00000000367526|NDR1/HIN1-like protein 26 [Arabidopsis thaliana]	gi|1002265689|ref|XP_015637178.1|evalue = 1.49643e-39/PREDICTED: uncharacterized protein LOC4337462 [Oryza sativa Japonica Group]
MSTRG.18365	Pavir.3KG131500	Chr03K:11482561-11484193	3.34414	4.12019	2.34614	2.77127	0.195215	0.205896	0.372777	0.277543	0.92793	1.13611	1.0049	0.533181	2.1865	0.00145166	3.44241	0.000210216	0.625456	0.00249932	up	AT5G05340/e_value = 3E-78	GRMZM2G365774_T01/e_value = 0	LOC_Os05g04470.1/evalue = 0	Sobic.009G033400.1/evalue = 0	K00430/E1.11.1.7; peroxidase [EC:1.11.1.7]	GO:0005623, GO:0044464, GO:0043226, GO:0005576, GO:0044422, GO:0016020, GO:0055044, GO:0030054	GO:0016209, GO:0003824, GO:0005488	GO:0050789, GO:0040007, GO:0065007, GO:0048519, GO:0050896, GO:0048511, GO:0032502, GO:0009987, GO:0071840, GO:0008152, GO:0032501, GO:0022414, GO:0000003, GO:0051704, GO:0002376, GO:0048518	P84516/evalue = 1.68135E-75|Cationic peroxidase SPC4 [Sorghum bicolor]	gi|937917227|dbj|BAS92145.1|evalue = 0/Os05g0135200, partial [Oryza sativa Japonica Group]
MSTRG.18505	Pavir.3KG149600	Chr03K:13943842-13945261	2.46319	3.08075	1.9533	1.28638	0.105451	0.14459	0.061531	0	0.471268	0.131134	0.130567	0.353299	2.44271	0.00149829	2.83356	0.0019787	0.910879	0.256839	up	AT3G62760/e_value = 1E-59	NA	LOC_Os05g05620.1/evalue = 3E-91	NA	K00799/GST; glutathione S-transferase [EC:2.5.1.18]	GO:0044464, GO:0005623, GO:0044422, GO:0043226, GO:0016020, GO:0031974, GO:0055044, GO:0030054, GO:0005576, GO:0044421, GO:0032991	GO:0003824, GO:0005488, GO:0016209	GO:0050896, GO:0008152, GO:0009987, GO:0023052, GO:0050789, GO:0065007, GO:0098754, GO:0051704, GO:0002376	Q96324/evalue = 4.81242E-50|Glutathione S-transferase F11 [Arabidopsis thaliana]	gi|1147618922|ref|XP_020113515.1|evalue = 6.51698e-85/probable glutathione S-transferase GSTF1 [Ananas comosus]
MSTRG.18816	Pavir.3KG191300	Chr03K:17007585-17008240	1.52285	2.43023	1.65938	1.50014	0.057773	0	0	0	0.887569	0.206875	0.113431	0.064959	2.10591	0.00297628	2.65255	0.000237854	0.848064	0.347104	up	NA	NA	NA	NA	NA	NA	NA	NA	NA	-
MSTRG.19016	Pavir.3KG215800	Chr03K:19242689-19245886	5.50509	7.39844	4.04612	4.69385	0.275582	0.248283	0.145983	0.087942	0.88762	0.232023	0.310518	0.05593	4.65409	0.000320208	5.06	0.000149769	0.940075	0.710042	up	AT2G34930/e_value = 6E-126	NA	LOC_Os11g35960.1/evalue = 1E-23	NA	NA	GO:0044464, GO:0005623, GO:0043226, GO:0044422, GO:0031974, GO:0005576, GO:0016020, GO:0044425, GO:0055044, GO:0030054	GO:0003824, GO:0005488, GO:0005198, GO:0004871	GO:0032501, GO:0032502, GO:0022414, GO:0000003, GO:0050896, GO:0008152, GO:0009987, GO:0050789, GO:0065007, GO:0051704, GO:0023052, GO:0048518, GO:0051179, GO:0040007, GO:0071840, GO:0002376, GO:0048519, GO:0022610	A0A1P8ATR9/evalue = 6.37859E-72|Receptor-like protein 9b [Arabidopsis thaliana]	gi|77551578|gb|ABA94375.1|evalue = 3.12994e-112/Leucine Rich Repeat family protein [Oryza sativa Japonica Group]
MSTRG.19124	-	Chr03K:22046397-22048604	8.15234	14.5675	8.35537	5.49848	0.045759	0.255909	0.19718	0.117702	1.86983	0.220318	1.38512	0	5.70242	0.00383874	8.32352	0.000433683	0.654048	0.254404	up	AT4G11070/e_value = 6E-32	GRMZM2G063880_T01/e_value = 3E-95	LOC_Os05g49620.1/evalue = 5E-61	Sobic.009G238200.1/evalue = 2E-150	NA	GO:0044464, GO:0005623, GO:0043226, GO:0044422, GO:0031974, GO:0016020	GO:0005488, GO:0003824, GO:0140110	GO:0008152, GO:0065007, GO:0009987, GO:0050789, GO:0032502, GO:0032501, GO:0022414, GO:0000003, GO:0048519, GO:0050896, GO:0023052, GO:0051704, GO:0048518, GO:0002376, GO:0051179	C4B7M6/evalue = 4.15973E-15|Disease resistance protein RRS1 [Arabidopsis thaliana]	gi|1394866544|gb|PWZ11141.1|evalue = 1.43862e-103/putative WRKY transcription factor 53 [Zea mays]
MSTRG.19868	Pavir.3KG373400	Chr03K:30048901-30053438	3.83435	2.44118	2.24194	2.00931	0.158936	0.179372	0.154081	0.222007	0.557398	0.853959	0.561071	0.463197	2.24511	0.00120879	3.09955	0.000585323	0.731331	0.00554558	up	AT3G14470/e_value = 8E-180	GRMZM2G440849_T01/e_value = 0	LOC_Os05g41290.1/evalue = 0	Sobic.009G180900.1/evalue = 0	NA	GO:0044464, GO:0005623, GO:0043226, GO:0044422, GO:0016020, GO:0044425, GO:0030054, GO:0055044, GO:0005576	GO:0003824, GO:0005488, GO:0004871	GO:0050789, GO:0051179, GO:0009987, GO:0065007, GO:0048519, GO:0071840, GO:0050896, GO:0051704, GO:0008152, GO:0048518, GO:0023052, GO:0002376	Q39214/evalue = 1.13938E-56|Disease resistance protein RPM1 [Arabidopsis thaliana]	gi|530278575|gb|AGT16542.1|evalue = 0/disease resistance protein [Saccharum hybrid cultivar R570]
MSTRG.19911	Pavir.3KG230300	Chr03K:30652529-30653473	7.70068	13.7841	27.6906	9.27958	0.187156	0.606531	0	0.197585	3.22922	0.046377	0	0	9.06976	0.00283231	9.26746	0.00174639	1.13359	0.768856	up	NA	GRMZM2G309071_T01/e_value = 1E-80	LOC_Os05g30500.1/evalue = 0.000000000000003	Sobic.009G115500.1/evalue = 0.000000000000000002	NA	GO:0044464, GO:0005623, GO:0043226	NA	GO:0050896, GO:0065007, GO:0002376, GO:0050789, GO:0051704	Q5QM06/evalue = 0.000000961506|NRR repressor homolog 2 [Oryza sativa subsp. japonica]	gi|326503734|dbj|BAJ86373.1|evalue = 6.11763e-15/predicted protein [Hordeum vulgare subsp. vulgare]
MSTRG.19945	Pavir.3KG233900	Chr03K:31050723-31055336	9.40573	10.7278	9.80581	7.31812	0.133213	0.138393	0.089787	0.181965	2.35343	0.442885	0.357568	0.432034	5.65111	0.000328224	8.83453	4.65849e-06	0.740537	0.291454	up	AT3G54040/e_value = 5E-47	GRMZM2G423863_T01/e_value = 0	NA	Sobic.009G107500.2/evalue = 0	NA	NA	NA	NA	NA	gi|670417401|ref|XP_008649530.1|evalue = 3.89412e-89/uncharacterized protein LOC103630240 [Zea mays]
MSTRG.19970	Pavir.3KG236500	Chr03K:31244703-31247938	2.68176	2.29198	2.38486	2.14907	0	0	0.044047	0	0	0	0.037878	0	3.352	3.2529e-07	3.43158	1.06644e-06	0.982273	0.0637012	up	AT4G05200/e_value = 3E-170	GRMZM2G140752_T01/e_value = 0	LOC_Os02g24574.1/evalue = 8E-65	Sobic.009G181300.1/evalue = 0	NA	GO:0005623, GO:0044464, GO:0043226, GO:0005576, GO:0016020, GO:0044425, GO:0044422, GO:0031974, GO:0055044, GO:0030054	GO:0005488, GO:0005198, GO:0003824, GO:0004871	GO:0032501, GO:0032502, GO:0022414, GO:0000003, GO:0051704, GO:0009987, GO:0065007, GO:0050789, GO:0050896, GO:0002376, GO:0048518, GO:0008152, GO:0023052, GO:0040007, GO:0071840, GO:0022610, GO:0051179, GO:0048519	Q9C5S8/evalue = 2.52089E-153|Cysteine-rich receptor-like protein kinase 5 [Arabidopsis thaliana]	gi|1382783465|gb|PUZ65418.1|evalue = 0/hypothetical protein GQ55_3G221300 [Panicum hallii var. hallii]
MSTRG.20011	-	Chr03K:31953116-31988794	5.0199	8.29459	8.72473	4.69472	0	0	0	0	0	1.13508	0.550954	0.775412	4.84289	0.00868945	7.28148	0.000448008	0.608128	0.0566171	up	NA	NA	NA	NA	NA	NA	NA	GO:0050896	P19417/evalue = 0.00000110973|Pathogenesis-related protein A [Petroselinum crispum]	gi|514753415|ref|XP_004962789.1|evalue = 1.00764e-74/major allergen Api g 1, isoallergen 1 [Setaria italica]
MSTRG.20012	-	Chr03K:31887145-31914167	3.68992	4.61497	6.37442	1.489	0	0	0	0	0	0.104967	0	0.814715	3.89085	0.000149507	4.68282	5.89798e-05	0.879043	0.00642792	up	AT1G70850/e_value = 0.000002	NA	NA	NA	NA	NA	NA	GO:0050896	P49372/evalue = 0.00000131411|Major allergen Api g 1, isoallergen 1 [Apium graveolens]	gi|514753415|ref|XP_004962789.1|evalue = 1.05806e-78/major allergen Api g 1, isoallergen 1 [Setaria italica]
MSTRG.20013	-	Chr03K:31953611-31988623	10.6648	19.5832	10.9972	9.93799	0.061996	0.191842	0	0	5.03186	0.197139	0.400677	1.16546	5.75712	0.00202994	11.5654	7.10008e-05	0.640511	0.327185	up	NA	NA	NA	NA	NA	NA	NA	NA	NA	gi|1070961884|gb|OEL28888.1|evalue = 3.65561e-13/hypothetical protein BAE44_0010094 [Dichanthelium oligosanthes]
MSTRG.20118	Pavir.3KG522800	Chr03K:34579955-34589651	4.23235	5.47412	8.10818	6.82737	0	0.156019	0.138255	0.161717	1.17495	1.45698	0.38383	0.170247	4.03418	0.00168541	6.26036	0.000135802	0.661307	0.13423	up	AT5G60920/e_value = 0	GRMZM2G071970_T01/e_value = 0	LOC_Os05g32110.1/evalue = 0	Sobic.001G086000.1/evalue = 0	NA	GO:0044425, GO:0044464, GO:0005623, GO:0016020, GO:0043226, GO:0044422, GO:0055044, GO:0030054	NA	GO:0032502, GO:0032501, GO:0009987, GO:0050896, GO:0022414, GO:0000003, GO:0071840, GO:0040007, GO:0008152, GO:0051704	Q6Z4G7/evalue = 0|COBRA-like protein 6 [Oryza sativa subsp. japonica]	gi|162459408|ref|NP_001104946.1|evalue = 0/brittle stalk-2-like protein 3 precursor [Zea mays]
MSTRG.20229	Pavir.3KG387800	Chr03K:37973120-37975163	25.1771	37.5957	28.9958	6.30425	0.609421	1.35669	0.238044	0.324668	3.53925	0.735211	0.252779	0.032041	11.6823	0.00504059	11.0706	0.00645791	1.17936	0.688971	up	AT3G56400/e_value = 3E-34	GRMZM2G004060_T01/e_value = 1E-167	LOC_Os05g25770.1/evalue = 5E-105	Sobic.008G060300.1/evalue = 0	NA	GO:0044464, GO:0005623, GO:0043226, GO:0044422, GO:0031974, GO:0016020	GO:0005488, GO:0140110	GO:0008152, GO:0065007, GO:0009987, GO:0050789, GO:0032502, GO:0032501, GO:0022414, GO:0000003, GO:0048519, GO:0050896, GO:0023052, GO:0051704, GO:0048518, GO:0002376, GO:0051179	Q9FL62/evalue = 1.89459E-15|Probable WRKY transcription factor 30 [Arabidopsis thaliana]	gi|922304295|ref|NP_001144361.2|evalue = 8.79913e-82/putative WRKY DNA-binding domain superfamily protein [Zea mays]
MSTRG.20321	Pavir.3KG246300	Chr03K:41882321-41883230	4.50384	8.14454	4.19723	6.55693	0.33153	0.459432	0.079935	0.153888	1.66969	1.75382	1.18898	0.735131	2.88501	0.00235463	4.61596	0.000383499	0.586971	0.0154586	up	AT5G01740/e_value = 7E-21	GRMZM5G883407_T01/e_value = 2E-138	LOC_Os05g27580.1/evalue = 4E-114	Sobic.009G100200.1/evalue = 2E-142	NA	NA	NA	GO:0050896, GO:0051704, GO:0032502, GO:0032501	Q94AK6/evalue = 6.01154E-19|Senescence associated gene 20 [Arabidopsis thaliana]	gi|1256459187|ref|XP_022681257.1|evalue = 8.92189e-48/senescence associated gene 20-like [Setaria italica]
MSTRG.20681	Pavir.3KG402100	Chr03K:54493534-54494328	0.807197	0.990339	1.24806	1.78326	0	0	0	0	0	0.027564	0.056777	0	2.13407	0.000744548	2.1439	0.00202147	0.968972	0.0757543	up	NA	NA	NA	NA	NA	NA	NA	NA	NA	gi|1382797320|gb|PUZ74552.1|evalue = 2.45167e-07/hypothetical protein GQ55_1G073700 [Panicum hallii var. hallii]
MSTRG.20682	-	Chr03K:54496861-54497792	1.33541	1.15816	2.41659	2.12383	0	0	0	0.150256	0	0	0.120359	0.190252	2.5218	0.000884378	2.59491	0.00204604	0.95695	0.563734	up	AT3G14460/e_value = 0.00000004	NA	NA	NA	NA	GO:0055044, GO:0030054, GO:0044464, GO:0005623, GO:0043226, GO:0016020, GO:0044425	GO:0005488, GO:0004871, GO:0003824	GO:0050896, GO:0051704, GO:0009987, GO:0023052, GO:0050789, GO:0065007, GO:0008152, GO:0002376, GO:0051179	Q7XA39/evalue = 0.0000000000377318|Putative disease resistance protein RGA4 [Solanum bulbocastanum]	gi|1002310406|ref|XP_015618565.1|evalue = 4.15614e-49/PREDICTED: disease resistance protein RGA2 [Oryza sativa Japonica Group]
MSTRG.20701	Pavir.3KG399300	Chr03K:54866104-54870233	2.64562	1.76165	1.2798	1.21264	0	0	0.03686	0	0.032582	0	0.098433	0.081806	2.55421	0.000653514	2.76644	0.00133746	0.942215	0.0704223	up	NA	NA	NA	NA	NA	NA	NA	NA	NA	gi|944231462|gb|KQK95848.1|evalue = 3.11992e-34/hypothetical protein SETIT_027929mg [Setaria italica]
MSTRG.20807	Pavir.3KG436700	Chr03K:58374971-58377088	4.69983	4.66324	4.15883	2.44622	0.245672	0.187288	0.057891	0.132565	1.25193	0.449085	0.222506	0.211228	3.24064	0.00153692	4.04283	0.000435322	0.871686	0.443462	up	AT3G55550/e_value = 0	GRMZM2G349243_T01/e_value = 0	LOC_Os06g10790.1/evalue = 0	Sobic.003G265300.1/evalue = 0	NA	GO:0005623, GO:0044464, GO:0043226, GO:0044422, GO:0031974, GO:0005576, GO:0016020, GO:0044425, GO:0055044, GO:0030054	GO:0005488, GO:0005198, GO:0003824, GO:0004871	GO:0032501, GO:0032502, GO:0022414, GO:0000003, GO:0009987, GO:0065007, GO:0050789, GO:0051704, GO:0008152, GO:0023052, GO:0048518, GO:0050896, GO:0040007, GO:0071840, GO:0051179, GO:0048519, GO:0002376, GO:0022610	Q9M1G4/evalue = 1.32518E-168|Probable L-type lectin-domain containing receptor kinase I.5 [Arabidopsis thaliana]	gi|222635178|gb|EEE65310.1|evalue = 0/hypothetical protein OsJ_20551 [Oryza sativa Japonica Group]
MSTRG.20831	-	Chr03K:59582193-59584454	8.5626	5.32325	25.9345	16.6822	0	0	0.05798	0	0	0.085841	0.660997	0.657015	10.0466	0.00171453	13.0651	0.0022891	0.717638	0.0976809	up	AT5G25610/e_value = 1E-12	NA	NA	NA	NA	GO:0005623, GO:0044422, GO:0044464, GO:0043226, GO:0005576, GO:0044421	GO:0003824	GO:0032502, GO:0032501, GO:0050896, GO:0008152, GO:0009987, GO:0022414, GO:0000003, GO:0071840	Q5Z5C9/evalue = 0.00000587554|BURP domain-containing protein 11 [Oryza sativa subsp. japonica]	gi|721662511|ref|XP_010235278.1|evalue = 3.11904e-29/protein RAFTIN 1B [Brachypodium distachyon]
MSTRG.20833	Pavir.3KG440900	Chr03K:59609752-59610450	9.72662	5.6577	29.7815	20.5483	0	0.047343	0	0.049338	0.535446	0.062699	0.819816	0.872957	9.61121	0.00252574	14.1203	0.00270465	0.66793	0.0615835	up	AT5G25610/e_value = 7E-42	NA	NA	NA	NA	GO:0005623, GO:0044422, GO:0044464, GO:0043226, GO:0005576, GO:0044421	NA	GO:0032502, GO:0032501, GO:0050896, GO:0022414, GO:0000003, GO:0009987, GO:0071840	Q6I5B2/evalue = 2.37138E-35|BURP domain-containing protein 6 [Oryza sativa subsp. japonica]	gi|1238313367|gb|PAN36000.1|evalue = 6.44081e-87/hypothetical protein PAHAL_6G249900 [Panicum hallii]
MSTRG.21001	Pavir.3KG466100	Chr03K:63177659-63179609	1.82201	2.35026	2.99935	2.05033	0.02718	0.022434	0.053127	0.025232	0.437182	0.459491	0.291146	0.575792	2.25775	0.000180807	3.1716	0.000110457	0.731566	0.0016602	up	AT5G07820/e_value = 2E-13	GRMZM2G039362_T01/e_value = 4E-38	NA	NA	NA	NA	NA	NA	NA	gi|1149750788|ref|XP_020197872.1|evalue = 1.97983e-86/serine/arginine repetitive matrix protein 1-like [Aegilops tauschii subsp. tauschii]
MSTRG.21187	-	Chr03K:65878665-65879226	2.38561	5.78997	5.08029	3.97759	0	0	0	0.083473	0	0	0	0	5.09397	0.000177598	4.80684	0.000725802	1.02033	0.469363	up	NA	NA	NA	NA	NA	NA	NA	NA	NA	-
MSTRG.21748	Pavir.3NG008800	Chr03N:788824-789748	4.54467	9.01971	13.2411	7.80028	0.41558	0.284319	0.477353	0.161812	0.306948	0.385528	0.179368	0.401571	6.84215	0.000247652	6.86201	0.00103911	1.00369	0.967148	up	AT3G10190/e_value = 2E-31	NA	NA	Sobic.008G012900.1/evalue = 3E-86	K13448/CML; calcium-binding protein CML	GO:0005623, GO:0043226, GO:0044464, GO:0044456, GO:0045202, GO:0044422, GO:0016020, GO:0005576, GO:0044425, GO:0031974, GO:0055044, GO:0030054, GO:0032991, GO:0044421	GO:0005488, GO:0098772	GO:0050789, GO:0009987, GO:0008152, GO:0065007, GO:0051179, GO:0048519, GO:0032502, GO:0032501, GO:0000003, GO:0022414, GO:0048518, GO:0023052, GO:0051704, GO:0050896, GO:0040011, GO:0040007, GO:0002376, GO:0071840	Q0JC44/evalue = 3.48628E-16|Probable calcium-binding protein CML22 [Oryza sativa subsp. japonica]	gi|937940903|dbj|BAT15815.1|evalue = 9.2021e-55/Os12g0138050 [Oryza sativa Japonica Group]
MSTRG.21760	Pavir.3NG010100	Chr03N:906333-908325	30.9929	25.8683	37.6445	47.2442	10.3795	12.422	13.9882	13.02	8.46407	11.5801	3.97311	11.3971	3.70291	0.00172951	2.86371	0.00242463	1.57214	0.16653	up	AT2G41310/e_value = 2E-71	GRMZM2G129954_T01/e_value = 9E-142	LOC_Os11g04720.2/evalue = 5E-173	Sobic.005G030500.1/evalue = 0	K14492/ARR-A; two-component response regulator ARR-A family	GO:0044464, GO:0005623, GO:0043226, GO:0032991	GO:0005488, GO:0140110, GO:0003824, GO:0004871	GO:0032502, GO:0032501, GO:0022414, GO:0000003, GO:0008152, GO:0009987, GO:0050789, GO:0065007, GO:0050896, GO:0023052, GO:0051179, GO:0051704, GO:0048519, GO:0048518, GO:0071840, GO:0040011, GO:0048511, GO:0040007	Q9FPR6/evalue = 3.87082E-52|Two-component response regulator ARR17 [Arabidopsis thaliana]	gi|1205959034|ref|XP_021316929.1|evalue = 2.46129e-109/two-component response regulator ORR9-like [Sorghum bicolor]
MSTRG.21807	Pavir.3NG017500	Chr03N:1424921-1426568	18.1444	28.5818	28.8446	14.9583	0.781072	0.527121	0.128227	0.375602	1.29376	0.358862	0.17223	0.259526	15.1221	4.07445e-05	13.2381	8.17447e-05	1.18842	0.330003	up	AT3G56400/e_value = 4E-26	GRMZM2G004060_T01/e_value = 1E-120	LOC_Os05g25770.1/evalue = 8E-72	Sobic.008G060300.1/evalue = 4E-100	NA	GO:0044464, GO:0005623, GO:0043226, GO:0044422, GO:0031974, GO:0016020	GO:0005488, GO:0003824, GO:0140110	GO:0008152, GO:0065007, GO:0009987, GO:0050789, GO:0032502, GO:0032501, GO:0022414, GO:0000003, GO:0048519, GO:0050896, GO:0023052, GO:0051704, GO:0048518, GO:0002376, GO:0051179	Q9C557/evalue = 9.7633E-16|Probable WRKY transcription factor 64 [Arabidopsis thaliana]	gi|189172033|gb|ACD80372.1|evalue = 7.33322e-61/WRKY11 transcription factor, partial [Triticum aestivum]
MSTRG.21844	Pavir.3NG022200	Chr03N:1811093-1825716	1.90284	2.59095	1.42045	1.18269	0	0	0	0	0.47784	0.4467	0	0.070641	2.18564	0.00361611	2.72108	0.00124354	0.852331	0.250375	up	AT2G35930/e_value = 7E-50	GRMZM2G031624_T01/e_value = 0	NA	Sobic.008G044300.1/evalue = 0	NA	GO:0005576, GO:0044464, GO:0005623, GO:0043226, GO:0044422, GO:0031974, GO:0016020, GO:0055044, GO:0030054, GO:0044421, GO:0044425	GO:0003824, GO:0005198, GO:0005488, GO:0004871	GO:0051704, GO:0008152, GO:0065007, GO:0050789, GO:0009987, GO:0048518, GO:0023052, GO:0050896, GO:0032502, GO:0032501, GO:0022414, GO:0000003, GO:0040007, GO:0071840, GO:0002376, GO:0048519, GO:0051179, GO:0008283, GO:0040011	Q5PNY6/evalue = 1.4112E-17|U-box domain-containing protein 21 [Arabidopsis thaliana]	gi|77553743|gb|ABA96539.1|evalue = 2.0616e-99/U-box domain containing protein, expressed [Oryza sativa Japonica Group]
MSTRG.22100	Pavir.3NG053600	Chr03N:5243071-5245334	54.907	75.0181	29.9136	22.2263	0	1.18563	0.137735	0.026444	0.933138	0.061273	0.177857	0	33.0966	0.000139274	28.5861	0.00065802	1.18512	0.562888	up	AT1G73040/e_value = 4E-11	NA	NA	NA	NA	GO:0005576	GO:0005488	GO:0022610, GO:0051704, GO:0009987	Q67YM6/evalue = 0.000000873649|Dirigent protein 11 [Arabidopsis thaliana]	gi|38455904|gb|AAR20919.1|evalue = 1.21328e-129/jasmonate-induced protein [Triticum aestivum]
MSTRG.22101	Pavir.3NG053500	Chr03N:5245509-5247125	58.4258	70.8114	22.5793	19.6878	0.544112	1.75763	0.114196	0.108652	0.987561	0.033612	0.139854	0	30.3006	0.000307201	18.9519	0.00192525	1.5909	0.133731	up	AT1G73040/e_value = 8E-13	NA	NA	NA	NA	GO:0005576	GO:0005488	GO:0022610, GO:0051704, GO:0009987, GO:0065007, GO:0050789, GO:0048518	K3Z893/evalue = 8.1E-174|Dirigent protein [Setaria italica]	gi|38455904|gb|AAR20919.1|evalue = 2.18261e-134/jasmonate-induced protein [Triticum aestivum]
MSTRG.22141	Pavir.3NG048400	Chr03N:5616207-5618633	10.4268	6.32438	6.17609	5.68894	0.753674	0.773701	3.41889	2.72105	2.64793	2.70501	2.01795	2.01838	2.39259	0.00200753	4.65167	0.000638926	0.628359	0.112112	up	AT2G19130/e_value = 2E-110	GRMZM2G328785_T01/e_value = 0	LOC_Os11g03820.1/evalue = 0	Sobic.009G087600.1/evalue = 0	NA	GO:0044464, GO:0043226, GO:0005623, GO:0016020, GO:0044422, GO:0031974, GO:0044425, GO:0055044, GO:0030054	GO:0005488, GO:0003824, GO:0005198, GO:0004871	GO:0032501, GO:0032502, GO:0022414, GO:0000003, GO:0051704, GO:0009987, GO:0008152, GO:0050896, GO:0050789, GO:0048518, GO:0065007, GO:0023052, GO:0002376, GO:0051179, GO:0040007, GO:0071840, GO:0048519	Q39202/evalue = 7.92935E-93|G-type lectin S-receptor-like serine/threonine-protein kinase RLK1 [Arabidopsis thaliana]	gi|326524550|dbj|BAK00658.1|evalue = 0/predicted protein [Hordeum vulgare subsp. vulgare]
MSTRG.22202	Pavir.3NG040100	Chr03N:6259905-6260462	5.10695	2.22382	1.71144	2.74523	0.139874	0.296726	0.257231	0.168558	0.685609	0.417594	1.39159	0.482801	2.26684	0.00800451	3.27933	0.00462995	0.659334	0.0329204	up	NA	NA	NA	NA	NA	NA	NA	NA	NA	-
MSTRG.22630	Pavir.3NG128000	Chr03N:16273304-16275355	4.15495	4.81696	4.38056	2.22399	0.30636	0.182135	0.166691	0.282599	0.835512	0.604894	0.295327	0.559349	3.01372	0.000787413	3.7984	0.000904709	0.846573	0.0883023	up	AT3G56630/e_value = 8E-110	GRMZM2G431861_T01/e_value = 0	LOC_Os05g31740.1/evalue = 0	Sobic.009G121600.1/evalue = 0	NA	GO:0005623, GO:0044464, GO:0043226, GO:0044422, GO:0016020, GO:0044425, GO:0005576, GO:0044421, GO:0055044, GO:0030054	GO:0005488, GO:0003824	GO:0065007, GO:0032501, GO:0008152, GO:0050896, GO:0009987, GO:0032502, GO:0000003, GO:0022414, GO:0040007, GO:0050789, GO:0051704, GO:0071840, GO:0048518, GO:0051179, GO:0048519	Q50EK3/evalue = 9.87256E-86|Cytochrome P450 704C1 [Pinus taeda]	gi|1002266382|ref|XP_015637521.1|evalue = 0/PREDICTED: cytochrome P450 94B3 [Oryza sativa Japonica Group]
MSTRG.22669	Pavir.3NG133700	Chr03N:16905137-16906078	18.378	37.3159	38.6171	13.9292	0.928937	1.06226	0.174841	0.44327	0.855341	0	0	0.210792	20.3544	0.000110824	12.1405	0.000682556	1.69207	0.0095488	up	NA	GRMZM2G309071_T01/e_value = 4E-56	LOC_Os05g30500.1/evalue = 4E-19	Sobic.009G115500.1/evalue = 1E-19	NA	GO:0044464, GO:0005623, GO:0043226	NA	GO:0050896, GO:0065007, GO:0002376, GO:0050789, GO:0051704	Q6L589/evalue = 1.11307E-18|NRR repressor homolog 1 [Oryza sativa subsp. japonica]	gi|1002268234|ref|XP_015638429.1|evalue = 3.57495e-16/PREDICTED: uncharacterized protein LOC4338570 [Oryza sativa Japonica Group]
MSTRG.22710	-	Chr03N:17972645-17973018	3.01928	2.50264	2.36715	1.18795	0	0	0.085021	0	0.559563	0.303297	0.078093	0	2.6055	0.00306051	3.31073	0.00119842	0.850579	0.268758	up	NA	NA	NA	Sobic.009G107500.2/evalue = 8E-57	NA	NA	NA	NA	NA	gi|670417401|ref|XP_008649530.1|evalue = 2.35788e-11/uncharacterized protein LOC103630240 [Zea mays]
MSTRG.22712	-	Chr03N:17976251-17976611	2.27937	1.3839	2.42229	0.914462	0	0	0	0	0.30529	0.028247	0	0	2.47283	0.00279296	2.74059	0.00329853	0.961304	0.632575	up	NA	NA	NA	NA	NA	NA	NA	NA	NA	gi|670417401|ref|XP_008649530.1|evalue = 3.37336e-10/uncharacterized protein LOC103630240 [Zea mays]
MSTRG.22777	Pavir.3NG151200	Chr03N:21267399-21269471	45.275	68.3729	73.2855	41.5698	2.66859	2.355	0.50781	0.378288	2.75763	2.028	1.28931	0.768289	21.3613	4.15072e-05	16.9139	0.000215265	1.13946	0.692783	up	AT3G56400/e_value = 1E-33	GRMZM2G004060_T01/e_value = 4E-157	LOC_Os05g25770.1/evalue = 1E-96	Sobic.008G060300.1/evalue = 0	NA	GO:0044464, GO:0005623, GO:0043226, GO:0044422, GO:0031974, GO:0016020	GO:0005488, GO:0003824, GO:0140110	GO:0008152, GO:0065007, GO:0009987, GO:0050789, GO:0032502, GO:0032501, GO:0022414, GO:0000003, GO:0048519, GO:0050896, GO:0023052, GO:0051704, GO:0048518, GO:0002376, GO:0051179	Q9C557/evalue = 1.95722E-15|Probable WRKY transcription factor 64 [Arabidopsis thaliana]	gi|126508732|gb|ABO15542.1|evalue = 1.40386e-82/WRKY45 transcription factor [Triticum aestivum]
MSTRG.22846	Pavir.3NG162400	Chr03N:25933576-25935735	4.45209	4.86819	3.63708	3.06446	0.26303	0.404573	0.086035	0.117162	2.21529	1.08438	0.516448	0.412657	2.48928	0.00604719	3.73199	0.000135575	0.720833	0.194139	up	AT5G07820/e_value = 2E-13	GRMZM2G039362_T01/e_value = 9E-115	NA	NA	NA	NA	NA	NA	NA	gi|1149750788|ref|XP_020197872.1|evalue = 2.91045e-84/serine/arginine repetitive matrix protein 1-like [Aegilops tauschii subsp. tauschii]
MSTRG.22959	Pavir.3NG181400	Chr03N:32835873-32838328	14.3423	37.8407	20.6772	31.0829	2.02798	4.63253	7.65728	2.48048	8.18999	4.24868	5.27487	10.3231	3.1906	0.00465489	6.77042	0.00538361	0.567566	0.188957	up	AT5G05340/e_value = 4E-111	AC197758.3_FGT004/e_value = 0	LOC_Os11g02130.1/evalue = 0	Sobic.005G011300.1/evalue = 0	K00430/E1.11.1.7; peroxidase [EC:1.11.1.7]	GO:0005623, GO:0044464, GO:0043226, GO:0005576, GO:0044422, GO:0016020, GO:0055044, GO:0030054	GO:0016209, GO:0003824, GO:0005488	GO:0050789, GO:0040007, GO:0065007, GO:0048519, GO:0050896, GO:0048511, GO:0032502, GO:0009987, GO:0071840, GO:0008152, GO:0032501, GO:0022414, GO:0000003, GO:0051704, GO:0002376, GO:0048518	Q02200/evalue = 4.48287E-87|Lignin-forming anionic peroxidase [Nicotiana sylvestris]	gi|944229003|gb|KQK93389.1|evalue = 1.41355e-151/hypothetical protein SETIT_026644mg [Setaria italica]
MSTRG.23146	Pavir.3NG210800	Chr03N:40085719-40086604	1.85845	1.27783	1.45314	1.59146	0	0	0	0	0	0	0	0.065566	2.49923	1.45271e-05	2.5721	3.01735e-05	0.989244	0.610227	up	AT4G32110/e_value = 7E-13	NA	NA	NA	NA	NA	NA	GO:0032501, GO:0032502, GO:0051704, GO:0009987, GO:0000003, GO:0022414	Q2QR54/evalue = 0.0000000616442|TPD1 protein homolog 1A [Oryza sativa subsp. japonica]	gi|125536552|gb|EAY83040.1|evalue = 5.14414e-42/hypothetical protein OsI_38257 [Oryza sativa Indica Group]
MSTRG.23401	Pavir.3NG247300	Chr03N:45439305-45443289	10.623	15.0571	12.7901	5.92952	0.656809	0.327618	0.386433	0.362652	1.05446	0.572738	1.38513	1.98329	5.25909	0.00114981	7.89772	0.000550897	0.665634	0.0770128	up	AT2G18750/e_value = 2E-63	GRMZM2G176472_T01/e_value = 0	LOC_Os12g36110.1/evalue = 0	Sobic.008G123100.1/evalue = 0	NA	GO:0044464, GO:0005623, GO:0043226	GO:0005488, GO:0140110	GO:0008152, GO:0009987, GO:0050789, GO:0065007, GO:0050896, GO:0048518, GO:0051704, GO:0002376, GO:0048519, GO:0023052	Q9C9T2/evalue = 3.66813E-38|Protein SAR DEFICIENT 1 [Arabidopsis thaliana]	gi|1394901501|gb|PWZ45240.1|evalue = 0/Calmodulin-binding protein 60 B [Zea mays]
MSTRG.23563	-	Chr03N:50286093-50289196	5.08372	2.81993	4.47062	4.15544	0.437885	0	0.786437	0.747431	0.215547	0.419622	1.60509	0.70105	3.15762	0.000244506	4.34104	0.000350607	0.68463	0.079634	up	AT2G18750/e_value = 1E-32	NA	NA	NA	NA	GO:0044464, GO:0005623, GO:0043226	GO:0005488, GO:0140110	GO:0008152, GO:0009987, GO:0050789, GO:0065007, GO:0050896, GO:0048518, GO:0051704, GO:0002376, GO:0048519, GO:0023052	Q9C9T2/evalue = 3.445E-19|Protein SAR DEFICIENT 1 [Arabidopsis thaliana]	gi|1002873918|ref|XP_015698329.1|evalue = 9.84439e-67/PREDICTED: calmodulin-binding protein 60 C-like [Oryza brachyantha]
MSTRG.23894	Pavir.3NG262100	Chr03N:54048659-54051668	14.1717	32.4828	20.2781	19.6882	4.80555	3.34713	10.572	9.49704	6.8071	2.9931	4.78534	6.08492	3.54436	0.00184667	4.1165	0.00645599	1.03332	0.922161	up	AT2G16430/e_value = 0	GRMZM2G073860_T01/e_value = 0	LOC_Os12g44020.1/evalue = 0	Sobic.008G113000.2/evalue = 0	K22390/ACP7; acid phosphatase type 7	GO:0005623, GO:0044464, GO:0043226, GO:0044422, GO:0005576, GO:0031974, GO:0044421, GO:0055044, GO:0030054	GO:0005488, GO:0016209, GO:0003824	GO:0008152, GO:0065007, GO:0050789, GO:0051179, GO:0071840, GO:0009987, GO:0050896, GO:0000003, GO:0022414, GO:0032501, GO:0051704, GO:0032502	Q93WP4/evalue = 0|Phosphoenolpyruvate phosphatase [Allium cepa]	gi|1142645407|gb|AQK40393.1|evalue = 0/Purple acid phosphatase 10 [Zea mays]
MSTRG.23917	Pavir.3NG328700	Chr03N:54641055-54641351	1.41554	2.38568	2.24584	1.66654	0.085071	0	0.248194	0.038315	0.35932	0.132953	0.157247	0.62087	2.18734	0.000539394	2.84138	0.000364553	0.829713	0.190777	up	AT1G56150/e_value = 6E-19	GRMZM2G083980_T01/e_value = 8E-98	LOC_Os06g45970.1/evalue = 6E-58	Sobic.010G224600.1/evalue = 1E-104	K14488/SAUR; SAUR family protein	GO:0044464, GO:0005623, GO:0043226, GO:0016020	NA	GO:0051179, GO:0065007, GO:0050896, GO:0032502, GO:0050789, GO:0032501, GO:0040007, GO:0009987, GO:0023052	P0DKL1/evalue = 0.00000731624|Auxin-responsive protein SAUR50 [Helianthus annuus]	gi|1149723485|ref|XP_020187654.1|evalue = 3.62384e-38/auxin-responsive protein SAUR71-like [Aegilops tauschii subsp. tauschii]
MSTRG.24017	-	Chr04K:619744-620401	1.39096	1.46053	3.11873	2.0433	0.395432	0.069877	0	0.237501	0.218237	0.594688	0.620272	0.389761	2.04893	0.00465747	2.29872	0.0077596	0.806084	0.15418	up	NA	NA	NA	NA	NA	NA	NA	NA	NA	gi|222622812|gb|EEE56944.1|evalue = 1.71931e-10/hypothetical protein OsJ_06648 [Oryza sativa Japonica Group]
MSTRG.24212	Pavir.4KG033200	Chr04K:3551896-3552515	1.5155	2.2216	1.91376	0.922481	0	0	0	0	0	0	0.072082	0.106399	2.48728	0.000808203	2.57653	0.00179874	0.953589	0.202486	up	NA	NA	NA	NA	NA	NA	NA	NA	NA	gi|1002275650|ref|XP_015642145.1|evalue = 7.80983e-26/PREDICTED: uncharacterized protein LOC4340122 [Oryza sativa Japonica Group]
MSTRG.24727	-	Chr04K:10258655-10259295	2.41979	1.89059	2.41062	1.73048	0.155716	0.130004	0	0.192564	0.444645	0.068372	0.123232	0.081329	2.63019	0.000165925	2.64596	0.000122582	1.02292	0.80076	up	NA	NA	NA	NA	NA	NA	NA	NA	NA	gi|1002860413|ref|XP_015694194.1|evalue = 1.86997e-19/PREDICTED: uncharacterized protein LOC102708629 isoform X2 [Oryza brachyantha]
MSTRG.24728	-	Chr04K:10259351-10260640	3.95852	2.48981	1.16163	1.25908	0	0.070982	0	0	0.125934	0.088311	0.09451	0	2.84129	0.0045915	3.05097	0.00977997	0.953713	0.27593	up	AT1G19260/e_value = 3E-46	NA	NA	NA	NA	NA	NA	NA	NA	gi|1385042957|gb|PVH34223.1|evalue = 1.00266e-129/hypothetical protein PAHAL_8G175400 [Panicum hallii]
MSTRG.24753	Pavir.4KG174300	Chr04K:11213085-11223040	4.58943	4.14884	1.69037	2.30897	0.397047	0.412626	0	0	0.084674	0.586481	0.08607	0.073911	3.38543	0.00248967	2.96873	0.00934363	1.08728	0.621193	up	AT5G36210/e_value = 0	GRMZM2G000231_T01/e_value = 2E-151	LOC_Os06g11190.1/evalue = 0	Sobic.010G084000.1/evalue = 0	NA	GO:0043226, GO:0005623, GO:0044422, GO:0044464, GO:0016020, GO:0005576, GO:0044421, GO:0030054, GO:0044425	GO:0005488, GO:0003824	GO:0009987, GO:0065007, GO:0050789, GO:0071840, GO:0048519, GO:0008283, GO:0050896, GO:0032501, GO:0022610, GO:0040011, GO:0051179, GO:0048518, GO:0032502, GO:0008152	Q12884/evalue = 0.000000620604|Prolyl endopeptidase FAP [Homo sapiens]	gi|1238302167|gb|PAN24800.1|evalue = 0/hypothetical protein PAHAL_4G253100 [Panicum hallii]
MSTRG.24755	Pavir.4KG174600	Chr04K:11250733-11251860	1.70609	2.20085	3.20652	1.98226	0.121215	0.293226	0.150358	0	0.853795	0.104593	0.529498	0.247908	2.27933	0.00356368	2.72164	0.00108355	0.83695	0.312139	up	NA	NA	NA	NA	NA	NA	NA	NA	NA	gi|1382779828|gb|PUZ61786.1|evalue = 3.79332e-12/hypothetical protein GQ55_4G305400 [Panicum hallii var. hallii]
MSTRG.24756	-	Chr04K:11252458-11253603	2.5397	3.80735	3.08466	2.91883	0.020956	0.038121	0.021441	0	0.056559	0.132714	0.07819	0.019123	3.79073	9.7427e-06	3.89722	2.0908e-05	0.94726	0.126375	up	NA	NA	NA	NA	NA	NA	NA	NA	NA	-
MSTRG.24782	Pavir.4KG178000	Chr04K:11537341-11538259	2.80539	2.19941	2.06448	2.77105	0	0	0.063904	0	0.274712	0	0.058697	0	3.18291	4.10396e-05	3.52406	1.45678e-05	0.9453	0.494554	up	NA	NA	NA	NA	NA	NA	NA	NA	NA	gi|1070992659|gb|OEL37181.1|evalue = 6.61866e-11/hypothetical protein BAE44_0001800 [Dichanthelium oligosanthes]
MSTRG.24834	-	Chr04K:12267617-12278248	19.6288	13.5869	18.6945	17.5173	3.53469	3.9622	4.36062	3.96792	6.00168	8.09753	8.10837	7.4709	2.20495	0.000262746	3.93722	5.2141e-05	0.549647	0.000277372	up	AT4G32180/e_value = 1E-64	GRMZM5G808624_T01/e_value = 0	LOC_Os06g10520.1/evalue = 0	Sobic.010G078100.3/evalue = 0	K09680/coaW; type II pantothenate kinase [EC:2.7.1.33]	GO:0005623, GO:0016020, GO:0044464, GO:0032991, GO:0044425, GO:0043226, GO:0044422, GO:0031974	GO:0005488, GO:0003824	GO:0008152, GO:0009987, GO:0065007, GO:0050789, GO:0032502, GO:0071840, GO:0000003, GO:0022414, GO:0051704, GO:0032501	Q04430/evalue = 1.47287E-29|Pantothenate kinase CAB1 [Saccharomyces cerevisiae]	gi|357124881|ref|XP_003564125.1|evalue = 9.21039e-54/pantothenate kinase 1 isoform X2 [Brachypodium distachyon]
MSTRG.24963	-	Chr04K:13797711-13801279	5.16839	5.84157	5.08355	4.14015	1.19963	2.06329	4.40123	3.28646	1.06504	0.314026	1.13195	1.03044	3.25168	0.000412898	2.32416	0.00545998	1.5687	0.117202	up	AT5G37820/e_value = 1E-43	GRMZM2G137108_T01/e_value = 0	LOC_Os06g12310.1/evalue = 0	Sobic.010G092600.1/evalue = 0	K09874/NIP; aquaporin NIP	GO:0044425, GO:0044464, GO:0005623, GO:0016020, GO:0043226, GO:0044422, GO:0055044, GO:0030054, GO:0005576, GO:0044421, GO:0044456, GO:0045202, GO:0032991, GO:0044215, GO:0044217	GO:0005215, GO:0005488, GO:0005198	GO:0050896, GO:0051179, GO:0032501, GO:0050789, GO:0065007, GO:0048519, GO:0048518, GO:0032502, GO:0040007, GO:0009987, GO:0071840, GO:0022610, GO:0008283, GO:0051704, GO:0000003, GO:0022414, GO:0007610, GO:0040011, GO:0023052, GO:0008152, GO:0002376	Q40746/evalue = 5.51829E-42|Aquaporin NIP1-1 [Oryza sativa subsp. japonica]	gi|195612690|gb|ACG28175.1|evalue = 1.22642e-142/aquaporin NIP4.1 [Zea mays]
MSTRG.25116	Pavir.4KG221200	Chr04K:19134504-19136309	3.39839	3.43441	3.57401	6.12043	0.32101	0.248048	1.13884	0.089877	1.65011	0.767449	1.91342	1.16801	2.16251	0.00715831	4.47403	0.000811509	0.504858	0.0136692	up	NA	GRMZM2G158384_T01/e_value = 9E-79	LOC_Os06g30480.1/evalue = 2E-64	Sobic.004G182600.2/evalue = 2E-85	NA	NA	NA	NA	NA	gi|1002274863|ref|XP_015641742.1|evalue = 1.04043e-52/PREDICTED: uncharacterized protein LOC4341115 isoform X2 [Oryza sativa Japonica Group]
MSTRG.25431	-	Chr04K:31810286-31814508	4.04738	3.43368	2.54237	2.56853	0.077364	0.156571	0	0.033326	0.408516	0.130704	0.712506	0.208941	3.08919	0.000237338	3.71575	0.000141625	0.783599	0.107938	up	AT5G50140/e_value = 0.0000006	GRMZM2G036564_T01/e_value = 1E-91	LOC_Os06g18900.1/evalue = 0	Sobic.010G122400.6/evalue = 3E-151	NA	NA	NA	NA	NA	gi|1002278985|ref|XP_015643808.1|evalue = 0/PREDICTED: uncharacterized protein LOC4340794 [Oryza sativa Japonica Group]
MSTRG.25472	Pavir.4KG125000	Chr04K:33029962-33030423	23.1899	33.0717	22.1215	9.15106	0	0	0.104789	0.100535	0.09542	0	0.097701	0	20.0679	0.000131737	20.9445	0.000379627	0.969137	0.471134	up	AT3G46080/e_value = 4E-20	GRMZM2G338056_T01/e_value = 2E-70	LOC_Os05g38620.1/evalue = 2E-19	Sobic.005G226100.1/evalue = 8E-84	NA	GO:0044464, GO:0005623, GO:0043226	GO:0005488, GO:0140110	GO:0032501, GO:0040007, GO:0032502, GO:0050789, GO:0065007, GO:0048519, GO:0050896, GO:0022414, GO:0000003, GO:0008152, GO:0009987, GO:0023052, GO:0051704	Q9SSW2/evalue = 0.00000000000820523|Zinc finger protein AZF2 [Arabidopsis thaliana]	gi|573961946|ref|XP_006663123.1|evalue = 7.58533e-43/PREDICTED: zinc finger protein ZAT8-like [Oryza brachyantha]
MSTRG.25663	Pavir.4KG240800	Chr04K:42206617-42208394	6.54324	6.99583	11.1697	6.46794	0.220721	0.089319	0.770384	0.272587	0.916095	1.14923	1.82579	0.555657	4.2712	0.000215047	7.90186	6.86051e-05	0.512202	0.000658936	up	AT5G05340/e_value = 3E-137	GRMZM2G380247_T01/e_value = 0	LOC_Os06g35520.1/evalue = 0	Sobic.010G162000.1/evalue = 0	K00430/E1.11.1.7; peroxidase [EC:1.11.1.7]	GO:0005623, GO:0044464, GO:0043226, GO:0005576, GO:0044422, GO:0016020, GO:0055044, GO:0030054	GO:0016209, GO:0003824, GO:0005488	GO:0050789, GO:0040007, GO:0065007, GO:0048519, GO:0050896, GO:0048511, GO:0032502, GO:0009987, GO:0071840, GO:0008152, GO:0032501, GO:0022414, GO:0000003, GO:0051704, GO:0002376, GO:0048518	Q02200/evalue = 2.87535E-114|Lignin-forming anionic peroxidase [Nicotiana sylvestris]	gi|1070973241|gb|OEL32446.1|evalue = 0/Peroxidase 4 [Dichanthelium oligosanthes]
MSTRG.25706	Pavir.4KG247300	Chr04K:43216880-43218050	8.73556	8.3645	9.64303	6.17069	0.053096	0.129345	0	0.063626	2.87119	1.0603	0	0.066748	5.11759	0.00281783	8.30858	1.12158e-05	0.751912	0.481044	up	AT1G06330/e_value = 1E-26	GRMZM5G849889_T01/e_value = 2E-119	NA	Sobic.010G160600.1/evalue = 4E-109	NA	GO:0044464, GO:0005623, GO:0043226, GO:0044422, GO:0016020, GO:0055044, GO:0030054, GO:0005576	GO:0005488, GO:0140104	GO:0065007, GO:0009987, GO:0050896, GO:0051179, GO:0098754, GO:0032502, GO:0022414, GO:0032501, GO:0000003	Q9M8K5/evalue = 0.000000000000426453|Heavy metal-associated isoprenylated plant protein 32 [Arabidopsis thaliana]	gi|125555653|gb|EAZ01259.1|evalue = 1.62586e-51/hypothetical protein OsI_23284 [Oryza sativa Indica Group]
MSTRG.25780	-	Chr04K:45032776-45033665	2.4392	2.4531	3.13661	3.98706	0	0.328498	0.32744	0.311688	0	0	0.239623	0	3.78397	5.58251e-05	3.33256	0.000569346	1.08872	0.413512	up	NA	GRMZM2G129006_T01/e_value = 0.00000002	NA	NA	NA	NA	NA	NA	NA	-
MSTRG.25901	Pavir.4KG277000	Chr04K:47545621-47547916	17.7089	24.5998	28.6603	14.6879	6.91595	6.51109	6.06202	5.44517	6.91482	6.03891	7.18043	4.91963	3.02787	0.00154822	2.8576	0.00397755	0.997913	0.985521	up	AT1G10970/e_value = 8E-141	GRMZM2G064382_T03/e_value = 0	LOC_Os06g37010.2/evalue = 0	Sobic.010G171300.1/evalue = 0	K14709/SLC39A1_2_3; solute carrier family 39 (zinc transporter), member 1/2/3	GO:0016020, GO:0043226, GO:0044464, GO:0005623, GO:0044425, GO:0044422	GO:0005215, GO:0005488	GO:0051179, GO:0065007, GO:0050896, GO:0009987, GO:0051704	Q8W245/evalue = 5.11804E-81|Probable zinc transporter 10 [Arabidopsis thaliana]	gi|1142824393|gb|AQK82480.1|evalue = 0/Zinc transporter 4 [Zea mays]
MSTRG.26184	Pavir.4KG313200	Chr04K:52235266-52235799	6.83043	7.3492	5.1222	4.07022	0	0.200845	0.077904	0	1.51826	0.353478	0.706354	0.944538	3.59897	0.000726352	6.24481	0.000125019	0.628769	0.0352531	up	AT3G58000/e_value = 3E-14	GRMZM2G122447_T01/e_value = 2E-96	LOC_Os06g41450.1/evalue = 8E-39	Sobic.010G194300.1/evalue = 2E-84	NA	GO:0044464, GO:0005623, GO:0043226	NA	GO:0050896	O48522/evalue = 0.00000000000523696|VQ motif-containing protein 17 [Arabidopsis thaliana]	gi|195611688|gb|ACG27674.1|evalue = 2.19719e-53/VQ motif family protein [Zea mays]
MSTRG.26486	Pavir.4KG352200	Chr04K:57283053-57284818	8.71449	7.34008	15.393	16.1311	0.113889	0.18541	0	0.013282	0.049925	0.037225	0.076172	0.075586	11.5742	6.55557e-05	10.572	0.000248956	1.05628	0.23539	up	NA	NA	NA	NA	NA	NA	NA	NA	NA	-
MSTRG.26547	Pavir.4KG360500	Chr04K:57990755-57993228	10.2589	4.01564	14.5211	9.63196	0.063782	0.323943	0	0.132717	0.735489	0.651412	0.528218	0.796723	5.85513	0.00116075	8.26634	0.00162933	0.730164	0.00183713	up	AT3G63530/e_value = 7E-32	GRMZM2G099238_T01/e_value = 3E-168	NA	Sobic.010G015800.1/evalue = 0	K19045/BB; E3 ubiquitin-protein ligase BIG BROTHER and related proteins [EC:2.3.2.27]	GO:0005623, GO:0043226, GO:0044464, GO:0044456, GO:0045202, GO:0044422, GO:0031974, GO:0016020, GO:0044425, GO:0032991, GO:0030054	GO:0003824, GO:0005488, GO:0140110	GO:0050896, GO:0008152, GO:0009987, GO:0050789, GO:0065007, GO:0022414, GO:0032502, GO:0032501, GO:0000003, GO:0071840, GO:0040007, GO:0051179, GO:0048518, GO:0023052, GO:0048519, GO:0007610, GO:0040011, GO:0008283, GO:0002376	O49500/evalue = 0.000000000050787|E3 ubiquitin-protein ligase MBR2 [Arabidopsis thaliana]	gi|226505342|ref|NP_001148879.1|evalue = 1.43176e-98/protein binding protein [Zea mays]
MSTRG.26615	Pavir.4KG369800	Chr04K:59209759-59210877	4.88894	9.12095	8.32233	8.26177	0.021685	0.019716	0	0.125146	1.30435	0.310611	0.119016	0.157667	5.82928	0.000153125	7.75707	7.39476e-05	0.816903	0.360625	up	AT1G56150/e_value = 4E-19	GRMZM2G083980_T01/e_value = 3E-112	LOC_Os06g45970.1/evalue = 1E-54	Sobic.010G224600.1/evalue = 5E-99	K14488/SAUR; SAUR family protein	GO:0044464, GO:0005623, GO:0043226, GO:0016020	NA	GO:0051179, GO:0065007, GO:0050896, GO:0032502, GO:0050789, GO:0032501, GO:0040007, GO:0009987, GO:0023052	P0DKL1/evalue = 0.00000279076|Auxin-responsive protein SAUR50 [Helianthus annuus]	gi|1149794541|ref|XP_020158392.1|evalue = 3.27006e-38/auxin-responsive protein SAUR71-like [Aegilops tauschii subsp. tauschii]
MSTRG.26627	Pavir.4KG371300	Chr04K:59388181-59388869	4.75211	4.00605	2.56379	2.16901	0	0.06404	0	0.034043	0.569824	0.031804	0.270157	0.250282	3.33867	0.0011131	4.1768	0.000775167	0.843977	0.168904	up	NA	NA	NA	NA	NA	NA	NA	NA	NA	-
MSTRG.26628	-	Chr04K:59388333-59408471	3.69086	3.38925	2.02652	2.26646	0	0	0	0	0.493925	0.219634	0.184115	0	3.11163	0.000622601	3.83837	0.000291314	0.838543	0.15341	up	NA	NA	NA	NA	NA	NA	NA	NA	NA	gi|1142823442|gb|AQK81529.1|evalue = 3.02763e-18/hypothetical protein ZEAMMB73_Zm00001d036616 [Zea mays]
MSTRG.26629	Pavir.4KG371500	Chr04K:59393702-59408339	5.07529	5.13942	6.32697	4.29612	0	0	0	0	0.995784	1.51027	0.142565	0.043573	3.89551	0.00186735	6.16652	0.00155083	0.669762	0.536031	up	NA	NA	NA	NA	NA	NA	NA	NA	NA	gi|222636077|gb|EEE66209.1|evalue = 7.9239e-30/hypothetical protein OsJ_22341 [Oryza sativa Japonica Group]
MSTRG.26631	-	Chr04K:59599016-59607108	0.633314	1.45322	1.68695	1.06705	0	0	0	0	0.209572	0	0	0	2.04629	0.00181661	2.10943	0.00438319	0.977541	0.70759	up	NA	NA	NA	NA	NA	NA	NA	NA	NA	-
MSTRG.26834	Pavir.4KG383500	Chr04K:62344449-62346189	1.83048	1.85366	1.27409	0.90396	0	0.06928	0	0	0.089726	0.319034	0.062686	0.256819	2.06341	0.00190253	2.37257	0.00150352	0.884166	0.131938	up	AT4G30170/e_value = 4E-104	GRMZM2G133434_T01/e_value = 0	LOC_Os06g48020.1/evalue = 0	Sobic.010G245500.1/evalue = 0	K00430/E1.11.1.7; peroxidase [EC:1.11.1.7]	GO:0005623, GO:0044464, GO:0043226, GO:0005576, GO:0044422, GO:0016020, GO:0055044, GO:0030054	GO:0016209, GO:0003824, GO:0005488	GO:0050789, GO:0040007, GO:0065007, GO:0048519, GO:0050896, GO:0048511, GO:0032502, GO:0009987, GO:0071840, GO:0008152, GO:0032501, GO:0022414, GO:0000003, GO:0051704, GO:0002376, GO:0048518	O22959/evalue = 3.71232E-68|Peroxidase 19 [Arabidopsis thaliana]	gi|226509890|ref|NP_001147676.1|evalue = 9.21891e-177/peroxidase 45 precursor [Zea mays]
MSTRG.26859	Pavir.4KG380100	Chr04K:62854667-62856333	2.15654	1.86287	2.50688	1.68532	0.030163	0.006617	0	0	0.339989	0.07783	0.290412	0.160946	2.50632	0.000112556	3.00737	4.13342e-05	0.836578	0.0389774	up	NA	NA	NA	NA	NA	NA	NA	NA	NA	gi|1002860411|ref|XP_006657243.2|evalue = 4.18768e-06/PREDICTED: uncharacterized protein LOC102708629 isoform X1 [Oryza brachyantha]
MSTRG.27016	Pavir.4NG013000	Chr04N:1317446-1318840	2.47376	2.48994	2.333	2.25956	0	0	0.035228	0.054771	0.286602	0.681008	0.832739	0.626042	2.15838	1.8768e-05	3.37105	1.00662e-07	0.602049	0.0016062	up	AT3G14470/e_value = 4E-31	NA	NA	NA	NA	GO:0055044, GO:0030054, GO:0044464, GO:0005623, GO:0043226, GO:0016020, GO:0044425	GO:0005488, GO:0004871, GO:0003824	GO:0050896, GO:0051704, GO:0009987, GO:0023052, GO:0050789, GO:0065007, GO:0008152, GO:0002376, GO:0051179	Q9FJK8/evalue = 0.000000000000641495|Probable disease resistance RPP8-like protein 4 [Arabidopsis thaliana]	gi|222616790|gb|EEE52922.1|evalue = 6.31157e-180/hypothetical protein OsJ_35542 [Oryza sativa Japonica Group]
MSTRG.27530	-	Chr04N:10397537-10404036	4.00019	4.65007	3.4889	4.98081	0.27845	0.195878	0.036194	0	0.329326	0.031138	0.763652	0.659007	3.73254	0.000302016	4.30586	3.51723e-05	0.808991	0.273325	up	NA	NA	NA	NA	NA	NA	NA	NA	NA	-
MSTRG.27630	Pavir.4NG112800	Chr04N:11755981-11757746	5.97006	5.86886	4.62731	3.40032	0.278136	0.431798	0.459007	0.185947	0.267853	0.02236	0.203337	0.208769	5.0034	5.89938e-05	4.58229	0.000234736	1.13055	0.216675	up	AT3G14920/e_value = 3E-141	GRMZM2G117963_T01/e_value = 4E-168	LOC_Os01g10960.1/evalue = 0	Sobic.003G023666.1/evalue = 0	NA	NA	GO:0003824	NA	P81898/evalue = 3.40802E-151|Peptide-N4-(N-acetyl-beta-glucosaminyl)asparagine amidase A [Prunus dulcis]	gi|1149826332|ref|XP_020185611.1|evalue = 0/peptide-N4-(N-acetyl-beta-glucosaminyl)asparagine amidase A-like [Aegilops tauschii subsp. tauschii]
MSTRG.27959	-	Chr04N:22151918-22154406	1.07298	1.44419	3.37117	2.74154	0.103324	0.095008	0.106553	0.030414	0.071156	0	0.05712	0	2.91078	0.00262221	2.71455	0.00967103	1.04647	0.210363	up	NA	NA	NA	NA	NA	NA	NA	NA	NA	gi|1382773974|gb|PUZ56016.1|evalue = 8.43005e-32/hypothetical protein GQ55_5G260900 [Panicum hallii var. hallii]
MSTRG.28058	Pavir.4NG149700	Chr04N:27023185-27024680	17.0371	21.8895	11.3348	7.01082	0.076391	0.150081	0.130668	0.017905	1.19042	0.249677	0.744167	0.265923	9.05053	0.000662558	13.203	0.000497132	0.703811	0.104302	up	AT2G31880/e_value = 2E-113	NA	LOC_Os06g18000.1/evalue = 2E-147	Sobic.010G120800.1/evalue = 0	NA	GO:0005623, GO:0044464, GO:0043226, GO:0005576, GO:0016020, GO:0044422, GO:0031974, GO:0044425, GO:0055044, GO:0030054	GO:0003824, GO:0005488, GO:0005198, GO:0004871	GO:0032501, GO:0032502, GO:0022414, GO:0000003, GO:0009987, GO:0050789, GO:0065007, GO:0051704, GO:0050896, GO:0040007, GO:0071840, GO:0008152, GO:0051179, GO:0048518, GO:0048519, GO:0023052, GO:0002376	Q9M0G7/evalue = 1.39224E-37|MDIS1-interacting receptor like kinase 1 [Arabidopsis thaliana]	gi|944265935|gb|KQL30175.1|evalue = 0/hypothetical protein SETIT_019433mg [Setaria italica]
MSTRG.28071	Pavir.4NG151100	Chr04N:27139446-27141285	7.22811	5.37581	2.35995	2.9456	0.283581	0	0	0	0.680652	0.904912	0	0.443643	3.44835	0.00555985	4.80206	0.00355101	0.809194	0.274672	up	AT5G50140/e_value = 7E-10	NA	LOC_Os06g18900.1/evalue = 1E-101	Sobic.010G122200.6/evalue = 0	NA	NA	NA	NA	NA	gi|1238301781|gb|PAN24414.1|evalue = 6.71994e-23/hypothetical protein PAHAL_4G216800 [Panicum hallii]
MSTRG.28087	Pavir.4NG154100	Chr04N:27621260-27622237	3.05224	3.55841	4.15564	3.36045	0	0.011279	0	0	0.689388	0.302538	0.577991	0.648745	2.89947	4.29008e-05	4.44361	4.25138e-06	0.660854	0.00251217	up	AT2G31880/e_value = 0.0000001	GRMZM2G027958_T01/e_value = 4E-175	LOC_Os06g18000.1/evalue = 8E-146	Sobic.010G120800.1/evalue = 3E-180	NA	GO:0005623, GO:0044464, GO:0043226, GO:0005576, GO:0016020, GO:0044422, GO:0031974, GO:0044425, GO:0055044, GO:0030054	GO:0003824, GO:0005488, GO:0005198, GO:0004871	GO:0032501, GO:0032502, GO:0022414, GO:0000003, GO:0009987, GO:0050789, GO:0065007, GO:0051704, GO:0050896, GO:0040007, GO:0071840, GO:0008152, GO:0051179, GO:0048518, GO:0048519, GO:0023052, GO:0002376	Q9SKB2/evalue = 0.00000156591|Leucine-rich repeat receptor-like serine/threonine/tyrosine-protein kinase SOBIR1 [Arabidopsis thaliana]	gi|242092800|ref|XP_002436890.1|evalue = 7.27058e-06/leucine-rich repeat receptor-like serine/threonine/tyrosine-protein kinase SOBIR1 [Sorghum bicolor]
MSTRG.28100	Pavir.4NG155800	Chr04N:28131856-28138204	3.57171	5.16104	5.6794	8.1077	0.137075	0.017063	0.709706	0.235514	0.590728	0.65332	0.841544	0.521737	3.91666	0.000381741	6.17004	0.000384749	0.640492	0.00019582	up	AT5G25610/e_value = 8E-32	NA	LOC_Os06g19800.1/evalue = 9E-55	NA	NA	GO:0005623, GO:0044422, GO:0044464, GO:0043226, GO:0005576, GO:0044421	GO:0003824	GO:0032502, GO:0032501, GO:0050896, GO:0008152, GO:0009987, GO:0022414, GO:0000003, GO:0071840	P93217/evalue = 6.55987E-32|Polygalacturonase non-catalytic subunit AroGP2 [Solanum lycopersicum]	gi|1008911280|gb|AMR36676.1|evalue = 0/BURP3 [Zea mays]
MSTRG.28147	Pavir.4NG164300	Chr04N:29968755-29970078	3.97851	6.92709	8.83923	6.90285	0	0	0	0	1.12276	0.37749	0.18151	0	5.33374	0.00151498	7.1597	0.00249629	0.778385	0.257016	up	AT1G06330/e_value = 8E-26	NA	NA	Sobic.010G160600.1/evalue = 8E-147	NA	GO:0044464, GO:0005623, GO:0043226, GO:0044422, GO:0016020, GO:0055044, GO:0030054, GO:0005576	GO:0005488, GO:0140104	GO:0065007, GO:0009987, GO:0050896, GO:0051179, GO:0098754, GO:0032502, GO:0022414, GO:0032501, GO:0000003	Q67ZW1/evalue = 0.0000000000007585|Heavy metal-associated isoprenylated plant protein 27 [Arabidopsis thaliana]	gi|1002275696|ref|XP_015642165.1|evalue = 5.86102e-52/PREDICTED: protein doublesex [Oryza sativa Japonica Group]
MSTRG.28361	Pavir.4NG207900	Chr04N:41069028-41070279	2.52738	3.11704	5.44104	3.68673	0	0	0	0	0.255384	0	0	0	4.27198	0.000163978	4.48256	0.000388108	0.973213	0.70759	up	NA	NA	NA	NA	NA	NA	NA	NA	NA	gi|1382778204|gb|PUZ60162.1|evalue = 3.00711e-11/hypothetical protein GQ55_4G102300 [Panicum hallii var. hallii]
MSTRG.28745	-	Chr04N:46979043-46981174	9.27637	5.92432	3.21651	5.92033	1.06669	1.2069	2.59256	1.82893	1.34789	1.49907	2.10168	1.30771	2.70965	0.00328631	3.37676	0.00413447	0.837026	0.0312245	up	AT1G78420/e_value = 6E-38	GRMZM2G029690_T02/e_value = 2E-139	LOC_Os06g44275.1/evalue = 2E-73	Sobic.010G212350.1/evalue = 1E-174	NA	GO:0044464, GO:0005623, GO:0043226, GO:0044422, GO:0016020	GO:0005488, GO:0003824	GO:0050896, GO:0009987	Q6CEU8/evalue = 0.0000000951959|Protein SIP5 [Yarrowia lipolytica]	gi|1394862321|gb|PWZ06919.1|evalue = 3.20132e-68/Protein SIP5 [Zea mays]
MSTRG.28750	Pavir.4NG263600	Chr04N:47036853-47037851	5.45427	4.68284	17.6136	21.788	0	0.022084	0	0	0	0	0.290783	0.02238	10.488	0.00196781	10.6714	0.00508213	0.899826	0.200777	up	NA	NA	NA	NA	NA	NA	NA	NA	NA	-
MSTRG.28876	Pavir.4NG301100	Chr04N:48842050-48846154	5.91553	5.8756	4.6909	4.6993	0.119059	0.246294	0.121942	0.034922	0.569962	0.282212	0.833411	0.39629	4.20232	2.09068e-05	5.43617	8.96749e-06	0.737784	0.0397181	up	AT4G11000/e_value = 0.0000007	GRMZM2G036564_T01/e_value = 3E-93	LOC_Os06g18900.1/evalue = 0	Sobic.010G122400.6/evalue = 0	NA	NA	NA	NA	NA	gi|944246063|gb|KQL10357.1|evalue = 3.33011e-19/hypothetical protein SETIT_005739mg [Setaria italica]
MSTRG.28887	Pavir.4NG299800	Chr04N:49010005-49011158	2.84121	4.61428	4.59379	3.14787	0	0.038235	0.021292	0	1.4297	1.70674	0.449815	0.656043	2.32254	0.00436853	4.54982	0.000109773	0.542192	0.0210652	up	NA	NA	NA	NA	NA	NA	NA	NA	NA	gi|1002296014|ref|XP_015611462.1|evalue = 2.54838e-22/PREDICTED: anti-H(O) lectin-like [Oryza sativa Japonica Group]
MSTRG.29127	Pavir.4NG314600	Chr04N:53801205-53802427	6.67085	17.0322	25.4077	13.9645	0.045847	0.04147	0	0.041253	2.28903	0.261211	0.844049	1.45844	7.04251	0.0014233	13.5909	0.000744912	0.558851	0.0611901	up	AT3G09270/e_value = 2E-58	GRMZM2G032856_T01/e_value = 0	LOC_Os01g72170.1/evalue = 2E-92	Sobic.010G252800.1/evalue = 0	K00799/GST; glutathione S-transferase [EC:2.5.1.18]	GO:0044464, GO:0005623, GO:0044422, GO:0043226, GO:0055044, GO:0030054, GO:0005576, GO:0044421, GO:0016020	GO:0016209, GO:0003824, GO:0005488	GO:0009987, GO:0008152, GO:0065007, GO:0051179, GO:0050789, GO:0048519, GO:0050896, GO:0023052, GO:0032501, GO:0032502, GO:0098754, GO:0048518, GO:0040007	Q06398/evalue = 6.61715E-50|Probable glutathione S-transferase GSTU6 [Oryza sativa subsp. japonica]	gi|326524135|dbj|BAJ97078.1|evalue = 6.78112e-103/predicted protein [Hordeum vulgare subsp. vulgare]
MSTRG.29247	Pavir.4NG329400	Chr04N:54718154-54720826	4.73213	4.95425	5.59147	5.0177	0.061437	0.227066	0.207638	0	2.69486	1.23701	0.396786	1.30021	2.5583	0.000142276	5.48963	4.34891e-06	0.569445	0.0596646	up	AT5G55050/e_value = 3E-56	GRMZM2G132331_T01/e_value = 3E-69	LOC_Os02g44850.1/evalue = 0.00000000001	Sobic.010G270900.3/evalue = 4E-67	NA	GO:0005623, GO:0044464, GO:0043226, GO:0032991, GO:0044422, GO:0005576, GO:0016020, GO:0044421, GO:0055044, GO:0030054	GO:0003824, GO:0005488, GO:0005198	GO:0050896, GO:0009987, GO:0023052, GO:0002376, GO:0050789, GO:0065007, GO:0051704, GO:0051179, GO:0032502, GO:0032501, GO:0048519, GO:0008152, GO:0071840, GO:0048518	Q9FVV1/evalue = 8.81352E-48|GDSL esterase/lipase At1g71250 [Arabidopsis thaliana]	gi|308044327|ref|NP_001183248.1|evalue = 2.61823e-126/uncharacterized protein LOC100501638 precursor [Zea mays]
MSTRG.29304	Pavir.4NG335800	Chr04N:55283382-55285321	1.27222	1.30929	2.91941	2.77627	0.026048	0.022744	0.138193	0.101274	0.282583	0.180727	0.452209	0.299529	2.2883	0.00473154	2.85359	0.00428339	0.783145	0.00363931	up	AT1G07725/e_value = 8E-17	NA	NA	NA	K07195/EXOC7; exocyst complex component 7	GO:0005576, GO:0043226, GO:0044421, GO:0005623, GO:0044464, GO:0016020, GO:0032991	NA	GO:0050789, GO:0071840, GO:0009987, GO:0065007, GO:0048518, GO:0051179	Q9FNR3/evalue = 0.000000102451|Exocyst complex component EXO70E2 [Arabidopsis thaliana]	gi|1070960901|gb|OEL28601.1|evalue = 8.6262e-77/hypothetical protein BAE44_0010381 [Dichanthelium oligosanthes]
MSTRG.29312	Pavir.4NG336600	Chr04N:55366944-55368148	2.9028	3.46823	2.04881	1.44919	0.126222	0.218616	0.16333	0.076513	0.703611	0.536554	0.11182	0.293747	2.38831	0.00325931	2.94916	0.00232403	0.87661	0.294831	up	AT2G17040/e_value = 3E-76	GRMZM2G389582_T01/e_value = 2E-168	LOC_Os06g51070.1/evalue = 2E-128	Sobic.010G273700.1/evalue = 1E-80	NA	GO:0016020, GO:0043226, GO:0044464, GO:0005623, GO:0044425, GO:0044422, GO:0031974	GO:0005488, GO:0140110	GO:0050896, GO:0032502, GO:0032501, GO:0022414, GO:0000003, GO:0009987, GO:0065007, GO:0050789, GO:0048518, GO:0008152, GO:0071840, GO:0051704, GO:0040007, GO:0048519, GO:0008283, GO:0002376, GO:0023052	Q75HE5/evalue = 6.57163E-46|NAC domain-containing protein 2 [Oryza sativa subsp. japonica]	gi|645166209|gb|AIB04827.1|evalue = 3.82366e-114/NAC transcription factor, partial [Zea mays]
MSTRG.29362	Pavir.4NG342000	Chr04N:55837670-55841855	2.67292	2.52195	2.42413	1.51923	0.03995	0	0.086258	0.03771	0.26653	0.539034	0.453067	0.588468	2.2433	0.000644205	3.25318	0.000179588	0.692047	0.00194467	up	AT1G07725/e_value = 1E-17	NA	NA	NA	K07195/EXOC7; exocyst complex component 7	GO:0005576, GO:0043226, GO:0044421, GO:0005623, GO:0044464, GO:0016020, GO:0032991	NA	GO:0050789, GO:0071840, GO:0009987, GO:0065007, GO:0048518, GO:0051179	Q9FNR3/evalue = 0.00000039238|Exocyst complex component EXO70E2 [Arabidopsis thaliana]	gi|1385057019|gb|PVH47610.1|evalue = 1.54194e-86/hypothetical protein PAHAL_4G101300 [Panicum hallii]
MSTRG.29685	Pavir.5KG038300	Chr05K:6164654-6165910	37.6828	44.5132	28.9662	24.0515	6.79515	6.76816	4.97861	7.09757	17.5647	8.75444	10.8362	7.72358	2.87093	0.00588087	4.11579	0.000742423	0.706292	0.157584	up	AT5G46230/e_value = 2E-55	GRMZM2G093405_T06/e_value = 7E-174	LOC_Os01g11240.1/evalue = 6E-153	Sobic.003G022200.1/evalue = 9E-177	NA	NA	NA	NA	NA	gi|573912367|ref|XP_006643896.1|evalue = 4.56522e-89/PREDICTED: uncharacterized protein LOC102710914 [Oryza brachyantha]
MSTRG.29823	Pavir.5KG056900	Chr05K:7888430-7889635	3.97424	2.46902	3.05262	2.14645	0	0	0	0	0.834404	0.233873	0.037428	0	3.06933	0.00146242	3.95958	0.000175057	0.863977	0.425503	up	NA	GRMZM2G180650_T01/e_value = 6E-65	NA	Sobic.003G037100.1/evalue = 2E-94	NA	NA	NA	NA	NA	gi|1142671019|gb|ONM29062.1|evalue = 2.40459e-44/hypothetical protein ZEAMMB73_Zm00001d039527 [Zea mays]
MSTRG.29843	-	Chr05K:8047152-8048054	1.65656	4.66204	4.39207	1.83936	0.026872	0	0.054421	0	0.170626	0.096828	0	0	3.61282	0.00203856	3.72553	0.00560527	0.963917	0.509025	up	NA	NA	NA	NA	NA	NA	NA	NA	NA	gi|1142671219|gb|ONM29262.1|evalue = 1.395e-37/hypothetical protein ZEAMMB73_Zm00001d039574 [Zea mays]
MSTRG.30250	Pavir.5KG113100	Chr05K:14389439-14400826	8.78996	17.9025	14.4326	8.65568	0	0.266038	0	0.286109	2.71446	1.1104	0	0	7.33871	0.00173249	10.3217	0.000211835	0.82048	0.628356	up	AT1G73805/e_value = 7E-88	GRMZM2G126749_T01/e_value = 0	LOC_Os01g04280.1/evalue = 0	Sobic.003G083200.2/evalue = 0	NA	GO:0044464, GO:0005623, GO:0043226	GO:0005488, GO:0140110	GO:0008152, GO:0009987, GO:0050789, GO:0065007, GO:0050896, GO:0048518, GO:0051704, GO:0002376, GO:0048519, GO:0023052	F4K2R6/evalue = 2.92765E-59|Calmodulin-binding protein 60 G [Arabidopsis thaliana]	gi|670385944|ref|XP_008673750.1|evalue = 2.98402e-171/protein SAR DEFICIENT 1 [Zea mays]
MSTRG.30277	Pavir.5KG116400	Chr05K:14656332-14660803	3.43541	4.67596	4.23113	3.148	0.846092	0.669724	1.14345	0.738211	0.608557	0.487019	0.683219	0.460794	3.11008	4.80056e-05	2.85357	0.000233499	1.09637	0.130044	up	NA	NA	NA	NA	NA	NA	NA	NA	NA	gi|1174565578|gb|OQU90827.1|evalue = 9.51383e-10/hypothetical protein SORBI_3001G053700 [Sorghum bicolor]
MSTRG.30353	Pavir.5KG127800	Chr05K:15588113-15591509	5.22236	3.93877	3.99518	5.2336	1.02857	1.76921	1.32617	0.847355	1.48584	1.91294	1.88242	1.21388	2.16223	0.000206919	2.48101	0.00193503	0.829239	0.236009	up	AT3G18180/e_value = 3E-96	NA	NA	Sobic.003G095500.1/evalue = 0	NA	NA	NA	NA	NA	gi|1385048295|gb|PVH39189.1|evalue = 0/hypothetical protein PAHAL_5G451300 [Panicum hallii]
MSTRG.30450	Pavir.5KG141400	Chr05K:19247863-19249067	6.60489	10.3966	10.7142	9.02396	0.031452	0.054019	0.356439	0	1.92112	0.090926	0.36473	0.815106	5.75524	7.12634e-05	9.95067	0.000209176	0.692711	0.429611	up	AT1G49000/e_value = 2E-10	GRMZM2G000035_T01/e_value = 9E-103	NA	Sobic.003G098700.1/evalue = 3E-102	NA	NA	NA	NA	NA	gi|326503822|dbj|BAK02697.1|evalue = 3.56449e-27/predicted protein [Hordeum vulgare subsp. vulgare]
MSTRG.30646	Pavir.5KG165200	Chr05K:21425999-21427613	5.78503	10.4756	4.16999	4.42864	0	0.013661	0.075319	0.029047	1.4332	0.054274	0	0.027688	5.18192	0.00160705	6.73697	0.000685077	0.891184	0.681417	up	AT3G13950/e_value = 0.000002	GRMZM2G402977_T01/e_value = 1E-122	LOC_Os01g15060.1/evalue = 8E-113	Sobic.003G116300.1/evalue = 9E-138	NA	NA	NA	NA	NA	gi|944239572|gb|KQL03880.1|evalue = 1.29317e-69/hypothetical protein SETIT_005082mg, partial [Setaria italica]
MSTRG.30669	-	Chr05K:21759423-21759998	6.75358	4.70272	4.6288	2.26501	0	0	0	0	0.605835	0.379307	0.390271	1.04111	3.34705	0.00270392	5.52975	0.00102281	0.663703	0.0133845	up	NA	NA	NA	NA	NA	NA	NA	NA	NA	gi|1382775373|gb|PUZ57415.1|evalue = 1.27062e-09/hypothetical protein GQ55_5G428800 [Panicum hallii var. hallii]
MSTRG.30942	-	Chr05K:25900962-25914654	4.60087	3.41243	2.25654	1.69168	0	0	0	0	0	0	2.52299	0	3.0035	0.00374939	3.96289	0.00170238	0.57793	0.178719	up	NA	NA	LOC_Os01g46080.2/evalue = 6E-49	NA	NA	NA	NA	NA	NA	gi|55297547|dbj|BAD68798.1|evalue = 4.40908e-12/unknown protein [Oryza sativa Japonica Group]
MSTRG.30980	Pavir.5KG210200	Chr05K:27510924-27512173	4.34746	4.17151	3.7012	2.95046	0.979225	1.7847	2.74828	1.00047	0.712326	1.31514	1.51717	1.74702	2.10777	0.00166072	2.29624	0.006156	0.939274	0.753102	up	NA	NA	LOC_Os01g17050.1/evalue = 0.0000000004	Sobic.003G131500.1/evalue = 4E-110	NA	NA	NA	NA	NA	gi|1394885383|gb|PWZ29974.1|evalue = 2.68834e-06/hypothetical protein Zm00014a_043873 [Zea mays]
MSTRG.31094	Pavir.5KG225700	Chr05K:31199812-31202524	15.6366	15.5416	12.7732	9.88183	0.138881	0.757789	0.731772	0.344661	2.89088	1.28085	1.52454	1.71044	5.02503	0.000128041	10.498	6.82808e-05	0.537464	0.0267323	up	NA	GRMZM2G126975_T01/e_value = 2E-87	NA	Sobic.003G157600.1/evalue = 0	NA	NA	NA	NA	NA	gi|1002837956|ref|XP_015696817.1|evalue = 1.58361e-65/PREDICTED: uncharacterized protein LOC102718134, partial [Oryza brachyantha]
MSTRG.31250	Pavir.5KG247600	Chr05K:35287846-35294159	2.10505	1.33198	2.76664	1.73263	0.433372	0.299733	0	0	0.759039	0.614578	0.395548	0.072319	2.04774	0.00710141	2.22757	0.00533066	0.892094	0.518387	up	AT3G47570/e_value = 0	NA	LOC_Os08g24310.1/evalue = 0	NA	NA	GO:0044464, GO:0005623, GO:0044422, GO:0043226, GO:0031974, GO:0005576, GO:0016020, GO:0044425, GO:0055044, GO:0030054	GO:0003824, GO:0005488, GO:0005198, GO:0004871	GO:0032501, GO:0032502, GO:0022414, GO:0000003, GO:0009987, GO:0050789, GO:0065007, GO:0051704, GO:0008152, GO:0023052, GO:0048518, GO:0050896, GO:0051179, GO:0040007, GO:0071840, GO:0002376, GO:0048519, GO:0022610	Q9SHI2/evalue = 1.23479E-50|Leucine-rich repeat receptor-like serine/threonine-protein kinase At1g17230 [Arabidopsis thaliana]	gi|1382797428|gb|PUZ74660.1|evalue = 1.8589e-06/hypothetical protein GQ55_1G083200 [Panicum hallii var. hallii]
MSTRG.31353	Pavir.5KG262400	Chr05K:38831720-38835665	12.6209	20.8678	16.2802	16.6907	4.7445	5.23914	7.0819	3.93772	8.1115	7.88339	3.16799	4.03164	2.6204	0.00404144	3.12588	0.00159536	0.971644	0.924079	up	AT4G11290/e_value = 4E-90	GRMZM6G514393_T01/e_value = 0	LOC_Os05g06970.1/evalue = 3E-132	Sobic.003G152200.1/evalue = 0	K00430/E1.11.1.7; peroxidase [EC:1.11.1.7]	GO:0005623, GO:0044464, GO:0043226, GO:0005576, GO:0044422, GO:0016020, GO:0055044, GO:0030054	GO:0016209, GO:0003824, GO:0005488	GO:0050789, GO:0040007, GO:0065007, GO:0048519, GO:0050896, GO:0048511, GO:0032502, GO:0009987, GO:0071840, GO:0008152, GO:0032501, GO:0022414, GO:0000003, GO:0051704, GO:0002376, GO:0048518	P37834/evalue = 2.38901E-85|Peroxidase 1 [Oryza sativa subsp. japonica]	gi|1002840409|ref|XP_015688277.1|evalue = 0/PREDICTED: peroxidase 1-like [Oryza brachyantha]
MSTRG.31504	Pavir.5KG279900	Chr05K:44671038-44679008	2.49077	2.71591	3.65487	3.75508	0.078497	0.051407	0.460342	0.525511	0.623584	0.396446	0.276735	0.383071	2.87516	6.23018e-05	3.71651	0.000308639	0.84241	0.252823	up	AT1G50180/e_value = 1E-11	GRMZM2G038449_T01/e_value = 2E-140	NA	NA	NA	NA	NA	NA	NA	gi|1002250610|ref|XP_015629524.1|evalue = 2.5621e-60/PREDICTED: uncharacterized protein LOC107276559 [Oryza sativa Japonica Group]
MSTRG.31517	Pavir.5KG282300	Chr05K:45274283-45275154	7.45414	15.9282	19.7742	8.6942	0.375813	0.87975	0.4475	0.72334	0.100109	0.047523	0	0.102052	12.1118	0.000118663	7.33231	0.0013406	1.59435	0.00257947	up	NA	NA	NA	NA	NA	GO:0044464, GO:0005623, GO:0043226	NA	GO:0050896, GO:0065007, GO:0002376, GO:0050789, GO:0051704	Q5QM06/evalue = 0.00000100091|NRR repressor homolog 2 [Oryza sativa subsp. japonica]	gi|1162486171|ref|XP_020395821.1|evalue = 1.84034e-16/NRR repressor homolog 1 [Zea mays]
MSTRG.31636	-	Chr05K:52835747-52838670	1.67655	1.05999	1.34203	1.29953	0	0	0	0	0	0	0.471866	0.183997	2.07053	0.000227634	2.37269	8.16848e-05	0.821145	0.123392	up	AT1G67000/e_value = 1E-72	NA	NA	Sobic.003G263300.1/evalue = 0	NA	GO:0044464, GO:0005623, GO:0043226, GO:0031974, GO:0044422, GO:0016020, GO:0005576, GO:0044425, GO:0055044, GO:0030054, GO:0044421	GO:0005488, GO:0003824, GO:0005198, GO:0004871, GO:0090729	GO:0009987, GO:0065007, GO:0050789, GO:0032501, GO:0032502, GO:0022414, GO:0000003, GO:0051704, GO:0023052, GO:0008152, GO:0050896, GO:0048518, GO:0051179, GO:0002376, GO:0048519, GO:0040007, GO:0071840, GO:0022610, GO:0008283, GO:0040011, GO:0001906	Q9FID6/evalue = 1.00131E-63|Probable receptor-like protein kinase At5g39020 [Arabidopsis thaliana]	gi|1385047257|gb|PVH38206.1|evalue = 2.10913e-134/hypothetical protein PAHAL_5G198300 [Panicum hallii]
MSTRG.32198	Pavir.5KG378100	Chr05K:71304013-71305808	2.09523	3.19022	2.58624	1.75913	0	0	0	0	0.62045	0.341221	0.179797	0.172934	2.52356	0.000496356	3.32257	0.000218237	0.788602	0.048703	up	AT5G26170/e_value = 9E-34	GRMZM2G475984_T01/e_value = 2E-56	LOC_Os01g40260.1/evalue = 4E-81	Sobic.003G199400.1/evalue = 2E-80	NA	GO:0044464, GO:0005623, GO:0043226, GO:0044422, GO:0031974, GO:0016020	GO:0005488, GO:0003824, GO:0140110	GO:0008152, GO:0065007, GO:0009987, GO:0050789, GO:0032502, GO:0032501, GO:0022414, GO:0000003, GO:0048519, GO:0050896, GO:0023052, GO:0051704, GO:0048518, GO:0002376, GO:0051179	Q9C983/evalue = 2.38249E-26|Probable WRKY transcription factor 57 [Arabidopsis thaliana]	gi|998630514|gb|AMK51204.1|evalue = 2.21026e-41/WRKY protein, partial [Triticum aestivum]
MSTRG.32365	Pavir.5KG402900	Chr05K:74762918-74764872	2.36676	3.26663	2.1888	1.2752	0.020291	0	0.048436	0.057712	0.910932	0.468607	0.186911	0.154303	2.24693	0.00616683	3.14767	0.00147394	0.769083	0.13219	up	AT5G26170/e_value = 9E-34	GRMZM2G475984_T01/e_value = 2E-56	LOC_Os01g40260.1/evalue = 4E-81	Sobic.003G199400.1/evalue = 2E-80	NA	GO:0044464, GO:0005623, GO:0043226, GO:0044422, GO:0031974, GO:0016020	GO:0005488, GO:0003824, GO:0140110	GO:0008152, GO:0065007, GO:0009987, GO:0050789, GO:0032502, GO:0032501, GO:0022414, GO:0000003, GO:0048519, GO:0050896, GO:0023052, GO:0051704, GO:0048518, GO:0002376, GO:0051179	Q9C983/evalue = 2.38249E-26|Probable WRKY transcription factor 57 [Arabidopsis thaliana]	gi|998630514|gb|AMK51204.1|evalue = 2.21026e-41/WRKY protein, partial [Triticum aestivum]
MSTRG.32394	Pavir.5KG406700	Chr05K:75496451-75503909	12.2143	11.6187	13.1491	7.47247	2.22904	1.7544	2.72186	3.11487	5.67068	3.55834	2.93452	2.54949	2.58308	0.00387842	3.91294	0.000701538	0.743523	0.216331	up	AT1G15520/e_value = 0	GRMZM5G892675_T01/e_value = 0	LOC_Os01g42380.1/evalue = 0	Sobic.003G215800.1/evalue = 0	NA	GO:0044464, GO:0005623, GO:0016020, GO:0044425, GO:0043226, GO:0044422, GO:0031974, GO:0045202, GO:0044456, GO:0055044, GO:0030054, GO:0032991	GO:0003824, GO:0005215, GO:0005488	GO:0050896, GO:0051179, GO:0032502, GO:0032501, GO:0009987, GO:0043473, GO:0008152, GO:0065007, GO:0050789, GO:0048519, GO:0051704, GO:0022414, GO:0000003, GO:0007610, GO:0048518, GO:0071840, GO:0002376, GO:0040011, GO:0098743	Q9M9E1/evalue = 0|ABC transporter G family member 40 [Arabidopsis thaliana]	gi|992272796|gb|KXG32865.1|evalue = 0/hypothetical protein SORBI_3003G216000 [Sorghum bicolor]
MSTRG.32442	-	Chr05K:76026900-76035574	2.26103	2.25855	2.37126	2.33266	0.036204	0.033695	0.02829	0.039816	0.100511	0.049544	0.004649	0.71343	2.74267	0.000356622	3.18375	2.15888e-09	0.920586	0.60828	up	AT1G15520/e_value = 0	GRMZM5G892675_T01/e_value = 0	LOC_Os01g42380.1/evalue = 0	Sobic.003G215800.1/evalue = 0	NA	GO:0044464, GO:0005623, GO:0016020, GO:0044425, GO:0043226, GO:0044422, GO:0031974, GO:0045202, GO:0044456, GO:0055044, GO:0030054, GO:0032991	GO:0003824, GO:0005215, GO:0005488	GO:0050896, GO:0051179, GO:0032502, GO:0032501, GO:0009987, GO:0043473, GO:0008152, GO:0065007, GO:0050789, GO:0048519, GO:0051704, GO:0022414, GO:0000003, GO:0007610, GO:0048518, GO:0071840, GO:0002376, GO:0040011, GO:0098743	Q9M9E1/evalue = 0|ABC transporter G family member 40 [Arabidopsis thaliana]	gi|1238307141|gb|PAN29774.1|evalue = 0/hypothetical protein PAHAL_5G249400 [Panicum hallii]
MSTRG.32564	Pavir.5KG453600	Chr05K:78808920-78811182	4.2625	3.75499	3.11977	2.88307	0.496067	0.48008	1.91485	0.585467	0.917381	1.6591	0.84044	1.53237	2.01887	0.00268234	3.42892	6.14305e-05	0.681208	0.100647	up	AT2G36330/e_value = 9E-32	GRMZM2G047961_T01/e_value = 0	NA	Sobic.003G234800.1/evalue = 0	NA	GO:0044425, GO:0016020, GO:0044464, GO:0005623	GO:0005488	NA	B6TWJ1/evalue = 0.00000000000117797|CASP-like protein 4A1 [Zea mays]	gi|1002225394|ref|XP_015621898.1|evalue = 1.13673e-109/PREDICTED: CASP-like protein 4U1 [Oryza sativa Japonica Group]
MSTRG.32598	Pavir.5KG447000	Chr05K:79960857-79961957	31.8156	22.4364	23.2311	8.32473	0.045897	0.119633	0	0.085216	2.00358	0.119221	0.244766	0.283695	13.0767	0.000983688	19.3274	0.000569385	0.806498	0.457168	up	AT5G24090/e_value = 6E-99	GRMZM2G453805_T01/e_value = 0	LOC_Os01g47070.1/evalue = 0	Sobic.003G244600.1/evalue = 0	K01183/E3.2.1.14; chitinase [EC:3.2.1.14]	GO:0005576, GO:0044421, GO:0044464, GO:0005623, GO:0043226, GO:0016020, GO:0044425	GO:0003824, GO:0005488	GO:0050896, GO:0009987, GO:0008152, GO:0071840, GO:0040007, GO:0051704, GO:0065007, GO:0002376, GO:0050789, GO:0048518	Q7GCM7/evalue = 5.39243E-56|Xylanase inhibitor protein 1 [Oryza sativa subsp. japonica]	gi|954466452|gb|ALP46630.1|evalue = 1.98602e-140/chitinase [Zea mays]
MSTRG.32719	Pavir.5KG430900	Chr05K:81746521-81749916	1.55387	1.16437	1.75806	0.93595	0	0	0	0	0.064199	0.038716	0.14522	0.230427	2.09155	0.000618955	2.35834	0.000588892	0.893846	0.0711544	up	AT4G21700/e_value = 6E-87	GRMZM2G423202_T01/e_value = 0	NA	Sobic.003G256000.1/evalue = 0	NA	NA	NA	NA	NA	gi|1174560913|gb|OQU87324.1|evalue = 0/hypothetical protein SORBI_3003G255900 [Sorghum bicolor]
MSTRG.32827	Pavir.5KG417000	Chr05K:83048040-83049325	0.797616	1.75913	1.44297	2.05825	0	0	0	0.036479	0.10284	0	0.192526	0.501431	2.06184	0.00511563	2.36454	0.00296055	0.861946	0.239179	up	NA	GRMZM2G375696_T01/e_value = 5E-61	NA	Sobic.003G258700.3/evalue = 2E-68	NA	NA	NA	NA	NA	gi|1002229303|ref|XP_015642891.1|evalue = 8.18019e-13/PREDICTED: uncharacterized protein LOC4324397 [Oryza sativa Japonica Group]
MSTRG.32930	Pavir.5KG503000	Chr05K:88780540-88784652	3.11965	2.13775	1.59761	1.14389	0	0	0	0.01357	0.411096	0.107383	0.245239	0.102114	2.41408	0.00314234	2.995	0.00237517	0.837091	0.0631633	up	AT4G11000/e_value = 0.00000003	GRMZM2G056826_T01/e_value = 2E-48	LOC_Os06g19110.1/evalue = 4E-44	Sobic.005G038300.2/evalue = 0	NA	NA	NA	NA	NA	gi|1149706087|ref|XP_020179159.1|evalue = 1.37566e-16/uncharacterized protein LOC109764789 [Aegilops tauschii subsp. tauschii]
MSTRG.32958	Pavir.5KG500300	Chr05K:89442654-89444300	4.20002	5.45785	15.6682	12.1754	0.042529	0.159549	0	0	0.398047	0.232375	0.787725	0.705093	6.11865	0.00243756	8.0629	0.00296645	0.695666	0.0293083	up	AT5G24090/e_value = 1E-73	GRMZM2G432123_T01/e_value = 6E-61	LOC_Os01g49320.1/evalue = 2E-174	Sobic.003G244600.1/evalue = 8E-69	K01183/E3.2.1.14; chitinase [EC:3.2.1.14]	GO:0005576, GO:0044421, GO:0044464, GO:0005623, GO:0043226, GO:0016020, GO:0044425	GO:0003824, GO:0005488	GO:0050896, GO:0009987, GO:0008152, GO:0071840, GO:0040007, GO:0051704, GO:0065007, GO:0002376, GO:0050789, GO:0048518	P29025/evalue = 2.31242E-40|Chitinase 1 [Rhizopus niveus]	gi|672157904|ref|XP_008798675.1|evalue = 5.05759e-87/PREDICTED: acidic endochitinase-like [Phoenix dactylifera]
MSTRG.32964	-	Chr05K:89522348-89530497	2.30819	2.52331	2.9714	1.79428	0.046913	0.076374	0.120778	0	0.152918	0.240421	0.844165	0.387427	2.48783	0.000313965	3.24914	0.000105852	0.701224	0.0251708	up	AT1G67000/e_value = 1E-68	GRMZM2G028568_T01/e_value = 3E-168	NA	Sobic.003G263300.1/evalue = 0	NA	GO:0044464, GO:0005623, GO:0043226, GO:0031974, GO:0044422, GO:0016020, GO:0005576, GO:0044425, GO:0055044, GO:0030054, GO:0044421	GO:0005488, GO:0003824, GO:0005198, GO:0004871, GO:0090729	GO:0009987, GO:0065007, GO:0050789, GO:0032501, GO:0032502, GO:0022414, GO:0000003, GO:0051704, GO:0023052, GO:0008152, GO:0050896, GO:0048518, GO:0051179, GO:0002376, GO:0048519, GO:0040007, GO:0071840, GO:0022610, GO:0008283, GO:0040011, GO:0001906	Q9FID5/evalue = 8.83836E-55|Probable receptor-like protein kinase At5g39030 [Arabidopsis thaliana]	gi|56784953|dbj|BAD82483.1|evalue = 4.96001e-18/receptor serine/threonine kinase PR5K-like [Oryza sativa Japonica Group]
MSTRG.33063	Pavir.5KG486900	Chr05K:90494356-90495129	4.51932	2.40938	7.28759	5.34348	0.195862	0	0	0	1.4621	1.09911	0.576249	0.259691	3.11195	0.00730214	5.2684	0.00157443	0.616057	0.0550692	up	NA	NA	NA	Sobic.003G263100.1/evalue = 1E-69	NA	NA	NA	NA	NA	gi|835979551|ref|XP_012701734.1|evalue = 6.21007e-82/LEAF RUST 10 DISEASE-RESISTANCE LOCUS RECEPTOR-LIKE PROTEIN KINASE-like 1.2 isoform X1 [Setaria italica]
MSTRG.33686	Pavir.5KG575000	Chr05K:96812571-96819914	4.48404	3.66755	3.30936	2.28412	0.534117	0.532943	0.840821	0.844369	0.634567	0.966353	1.0884	0.930349	2.33139	0.00071681	2.87454	0.000894735	0.810167	0.0141049	up	AT4G21390/e_value = 0	NA	LOC_Os01g57480.1/evalue = 0	NA	NA	GO:0005623, GO:0044464, GO:0043226, GO:0005576, GO:0016020, GO:0044425, GO:0044422, GO:0031974, GO:0055044, GO:0030054	GO:0005488, GO:0003824, GO:0005198, GO:0004871	GO:0032501, GO:0032502, GO:0022414, GO:0000003, GO:0051704, GO:0009987, GO:0050896, GO:0002376, GO:0065007, GO:0050789, GO:0048518, GO:0008152, GO:0023052, GO:0040007, GO:0071840, GO:0051179, GO:0048519	Q9LPZ3/evalue = 0|G-type lectin S-receptor-like serine/threonine-protein kinase At1g11410 [Arabidopsis thaliana]	gi|960466332|ref|XP_014754200.1|evalue = 0/G-type lectin S-receptor-like serine/threonine-protein kinase At1g11330 isoform X1 [Brachypodium distachyon]
MSTRG.33737	Pavir.5KG582500	Chr05K:97370841-97373356	3.29834	4.47226	3.38769	1.67954	0.60924	0.661465	0.426982	0.209734	0.592613	0.167467	0.447824	0.254852	3.00195	0.00179887	2.61078	0.00847033	1.13273	0.354715	up	AT5G45540/e_value = 1E-75	GRMZM2G302353_T01/e_value = 0	LOC_Os01g58500.1/evalue = 0	Sobic.003G325000.1/evalue = 0	NA	NA	NA	NA	NA	gi|218189217|gb|EEC71644.1|evalue = 0/hypothetical protein OsI_04079 [Oryza sativa Indica Group]
MSTRG.33858	Pavir.5KG600000	Chr05K:98761773-98764128	3.41671	3.34706	3.47983	2.23626	0.072557	0.327389	0.153059	0.170239	1.01449	0.872806	0.890751	0.458864	2.28453	0.000786409	3.40166	0.000184695	0.658728	0.011603	up	NA	NA	LOC_Os01g60910.2/evalue = 5E-151	NA	NA	NA	NA	NA	NA	gi|1174561372|gb|OQU87767.1|evalue = 1.09661e-115/hypothetical protein SORBI_3003G339800 [Sorghum bicolor]
MSTRG.34156	Pavir.5KG635700	Chr05K:101557726-101560859	1.59491	1.94189	1.93099	1.84101	0	0	0.021543	0	0	0	0.03999	0.019998	2.78222	7.36163e-07	2.81034	1.95704e-06	0.978941	0.0729114	up	AT5G10530/e_value = 3E-156	GRMZM2G056109_T01/e_value = 0	NA	Sobic.010G182800.1/evalue = 0	NA	GO:0044464, GO:0043226, GO:0005623, GO:0016020, GO:0044422, GO:0031974, GO:0044425, GO:0055044, GO:0030054	GO:0005488, GO:0003824, GO:0005198, GO:0004871	GO:0032501, GO:0032502, GO:0022414, GO:0000003, GO:0051704, GO:0009987, GO:0065007, GO:0050789, GO:0050896, GO:0002376, GO:0048518, GO:0008152, GO:0023052, GO:0071840, GO:0022610, GO:0051179, GO:0048519, GO:0040007	Q9SZD5/evalue = 1.23704E-103|L-type lectin-domain containing receptor kinase V.9 [Arabidopsis thaliana]	gi|1149749960|ref|XP_020197555.1|evalue = 0/L-type lectin-domain containing receptor kinase IX.1-like [Aegilops tauschii subsp. tauschii]
MSTRG.34607	Pavir.5KG693300	Chr05K:108747834-108750624	6.82076	7.55306	13.1396	10.4087	0	0	0.030657	0.054548	0.33001	0	0.520046	0.103544	8.38536	7.57638e-05	9.92196	6.94891e-05	0.801715	0.115378	up	AT3G09410/e_value = 2E-147	GRMZM2G329002_T01/e_value = 8E-80	LOC_Os01g66840.1/evalue = 1E-166	Sobic.003G384700.3/evalue = 0	K19882/NOTUM; O-palmitoleoyl-L-serine hydrolase [EC:3.1.1.98]	GO:0005623, GO:0043226, GO:0044422, GO:0044464, GO:0031974, GO:0055044, GO:0030054, GO:0016020, GO:0005576	GO:0003824	GO:0048519, GO:0009987, GO:0023052, GO:0065007, GO:0050789, GO:0050896, GO:0008152, GO:0032502, GO:0071840, GO:0032501, GO:0040011	B9DFR3/evalue = 5.4808E-123|Pectin acetylesterase 9 [Arabidopsis thaliana]	gi|670432967|ref|XP_008656990.1|evalue = 0/pectin acetylesterase 5 isoform X2 [Zea mays]
MSTRG.34708	-	Chr05K:109712448-109715367	5.14377	4.90015	2.45762	3.34117	0	0	0	0.982851	0	0	1.02635	1.40695	3.31463	0.00795185	4.13332	0.00558239	0.751828	0.47064	up	AT2G39890/e_value = 9E-115	GRMZM2G078024_T01/e_value = 0	LOC_Os01g68050.1/evalue = 0	Sobic.003G395900.1/evalue = 0	NA	GO:0016020, GO:0044425, GO:0044464, GO:0005623	GO:0005215	GO:0051179, GO:0050896, GO:0065007	Q9C6M2/evalue = 1.56902E-27|Lysine histidine transporter-like 6 [Arabidopsis thaliana]	gi|669030858|emb|CDM85552.1|evalue = 0/unnamed protein product [Triticum aestivum]
MSTRG.34859	Pavir.5KG725200	Chr05K:110887995-110888630	8.25976	3.06256	4.40473	1.89774	0.039727	0.063875	0	0	0.573702	0.126704	0	0.070308	4.17602	0.00446105	5.0142	0.00534064	0.94369	0.629359	up	NA	GRMZM2G031338_T01/e_value = 9E-61	NA	Sobic.003G400900.1/evalue = 4E-38	NA	NA	NA	NA	NA	gi|670432852|ref|XP_008656943.1|evalue = 1.4015e-31/cold and drought-regulated protein CORA [Zea mays]
MSTRG.35119	Pavir.5KG760100	Chr05K:114678043-114679098	7.4058	10.8624	12.8045	10.6932	0.902802	1.39293	1.66748	1.89505	7.23262	4.38136	2.45907	3.85484	2.07079	0.00235096	4.90745	0.000388534	0.501434	0.0395733	up	AT1G52880/e_value = 5E-12	NA	LOC_Os01g71790.1/evalue = 7E-97	Sobic.003G423100.2/evalue = 4E-145	NA	GO:0044464, GO:0005623, GO:0043226	GO:0005488, GO:0140110	GO:0050896, GO:0032502, GO:0032501, GO:0022414, GO:0000003, GO:0009987, GO:0065007, GO:0050789, GO:0048518, GO:0008152, GO:0002376	Q9FKA0/evalue = 0.00000265326|NAC domain-containing protein 92 [Arabidopsis thaliana]	gi|125529078|gb|EAY77192.1|evalue = 8.89778e-74/hypothetical protein OsI_05161 [Oryza sativa Indica Group]
MSTRG.35528	Pavir.5NG027500	Chr05N:3607136-3607420	4.66751	6.48331	2.85804	1.84747	0.208028	0.106295	0.237532	0.249501	0.134197	0.079045	0.117314	0.131155	4.16672	0.00171605	4.04061	0.00539354	1.05509	0.185731	up	AT3G46530/e_value = 0.0000005	GRMZM2G469414_T01/e_value = 5E-85	NA	NA	NA	GO:0055044, GO:0030054, GO:0044464, GO:0005623, GO:0043226, GO:0016020, GO:0044425	GO:0005488, GO:0004871, GO:0003824	GO:0050896, GO:0051704, GO:0009987, GO:0023052, GO:0050789, GO:0065007, GO:0008152, GO:0002376, GO:0051179	Q9M667/evalue = 0.00000238782|Disease resistance protein RPP13 [Arabidopsis thaliana]	gi|125576575|gb|EAZ17797.1|evalue = 3.55166e-19/hypothetical protein OsJ_33340 [Oryza sativa Japonica Group]
MSTRG.35537	Pavir.5NG028900	Chr05N:4176107-4179441	4.32993	4.10136	5.35623	3.98916	0.248024	0	0	0	0.436188	0	0.685865	1.5644	3.40932	0.00260211	4.94064	2.30444e-05	0.703887	0.229718	up	AT1G29050/e_value = 2E-124	GRMZM2G400938_T01/e_value = 0	LOC_Os01g11810.2/evalue = 0	Sobic.003G020600.3/evalue = 0	NA	GO:0005623, GO:0044422, GO:0044464, GO:0043226, GO:0055044, GO:0030054, GO:0044425, GO:0016020	GO:0003824	GO:0032502, GO:0032501, GO:0008152, GO:0009987, GO:0050896, GO:0051704, GO:0048511, GO:0071840, GO:0050789, GO:0065007, GO:0048518	Q9LZQ1/evalue = 9.29021E-77|Protein trichome birefringence-like 6 [Arabidopsis thaliana]	gi|670383707|ref|XP_008672660.1|evalue = 0/putative DUF231 domain containing family protein isoform X1 [Zea mays]
MSTRG.35584	Pavir.5NG043000	Chr05N:4682511-4685366	3.87776	3.83618	1.8365	2.36167	0.126715	0.431745	0.274541	0.311843	0.830615	0.262517	0.284327	0.430254	2.66435	0.0020037	3.0344	0.00268956	0.950302	0.676258	up	AT4G32300/e_value = 5E-121	NA	LOC_Os01g10700.1/evalue = 7E-81	Sobic.003G025300.1/evalue = 0	NA	GO:0044464, GO:0005623, GO:0043226, GO:0044422, GO:0005576, GO:0031974, GO:0016020, GO:0044425, GO:0055044, GO:0030054	GO:0005488, GO:0005198, GO:0003824, GO:0004871	GO:0032501, GO:0032502, GO:0022414, GO:0000003, GO:0009987, GO:0065007, GO:0050789, GO:0051704, GO:0008152, GO:0023052, GO:0048518, GO:0050896, GO:0040007, GO:0071840, GO:0051179, GO:0048519, GO:0002376, GO:0040011, GO:0022610	Q39203/evalue = 1.69305E-91|G-type lectin S-receptor-like serine/threonine-protein kinase SD2-2 [Arabidopsis thaliana]	gi|116309112|emb|CAH66217.1|evalue = 0/OSIGBa0157N01.3 [Oryza sativa]
MSTRG.35624	Pavir.5NG047700	Chr05N:5323744-5328683	56.0854	82.6547	30.6095	53.0886	0.271543	0.546142	0	0	0.887181	0.604625	0	0.518607	35.4196	1.86869e-05	38.1305	5.89394e-05	0.996129	0.976965	up	AT1G75450/e_value = 1E-160	GRMZM2G325612_T01/e_value = 0	LOC_Os01g10110.1/evalue = 0	Sobic.003G029900.1/evalue = 0	K00279/CKX; cytokinin dehydrogenase [EC:1.5.99.12]	GO:0005623, GO:0043226, GO:0044422, GO:0044464, GO:0031974, GO:0005576, GO:0044421, GO:0016020	GO:0003824, GO:0005488	GO:0065007, GO:0009987, GO:0008152, GO:0000003, GO:0032502, GO:0032501, GO:0022414, GO:0050896, GO:0050789, GO:0023052	Q9FUJ3/evalue = 7.74178E-150|Cytokinin dehydrogenase 2 [Arabidopsis thaliana]	gi|388848962|gb|AFK79773.1|evalue = 0/cytokinin oxidase/dehydrogenase, partial [Triticum aestivum]
MSTRG.35649	-	Chr05N:5674751-5675183	83.3722	124.825	70.9503	46.4716	0.097252	0.222134	0.07613	0.084742	0.744761	0.407702	0.198512	0.561937	52.0016	1.02834e-05	66.5087	2.53501e-05	0.836601	0.0672102	up	AT1G75450/e_value = 1E-12	GRMZM2G325612_T01/e_value = 2E-71	NA	Sobic.003G029900.1/evalue = 1E-76	NA	GO:0005623, GO:0043226, GO:0044422, GO:0044464, GO:0031974, GO:0005576, GO:0044421	GO:0003824, GO:0005488	GO:0065007, GO:0009987, GO:0008152, GO:0000003, GO:0032502, GO:0032501, GO:0022414, GO:0050896, GO:0050789, GO:0023052	Q9FUJ2/evalue = 0.0000000000776253|Cytokinin dehydrogenase 4 [Arabidopsis thaliana]	gi|388848953|gb|AFK79768.1|evalue = 9.53614e-23/cytokinin oxidase/dehydrogenase [Hordeum vulgare subsp. vulgare]
MSTRG.36126	Pavir.5NG106600	Chr05N:11335840-11338984	5.6009	9.23277	8.56111	7.06706	0.152891	0.186718	0.186464	0.149446	1.495	0	0.29039	0.315577	5.74192	0.00702736	7.10189	0.00234434	0.892178	0.422028	up	AT1G73805/e_value = 3E-103	GRMZM2G126749_T01/e_value = 0	LOC_Os01g04280.1/evalue = 0	Sobic.003G083200.1/evalue = 0	NA	GO:0044464, GO:0005623, GO:0043226	GO:0005488, GO:0140110	GO:0008152, GO:0009987, GO:0050789, GO:0065007, GO:0050896, GO:0048518, GO:0051704, GO:0002376, GO:0048519, GO:0023052	F4K2R6/evalue = 5.58191E-74|Calmodulin-binding protein 60 G [Arabidopsis thaliana]	gi|1394889646|gb|PWZ34237.1|evalue = 0/Protein SAR DEFICIENT 1 [Zea mays]
MSTRG.36206	Pavir.5NG117000	Chr05N:12835483-12836061	3.55961	9.9557	12.7708	7.34708	0.043638	0	0.877318	0.150813	0.509974	0.296778	0.175986	0.115845	6.74752	0.000713091	8.75847	0.00181435	0.831882	0.29762	up	NA	NA	NA	NA	NA	NA	NA	NA	NA	gi|1142671217|gb|ONM29260.1|evalue = 8.60672e-36/hypothetical protein ZEAMMB73_Zm00001d039572 [Zea mays]
MSTRG.36441	-	Chr05N:19363990-19365563	1.25004	2.08155	1.76663	1.21019	0	0	0	0	0.084023	0	0.143244	0.08368	2.36869	0.000258878	2.51079	0.000444344	0.921638	0.0658189	up	NA	GRMZM2G000035_T01/e_value = 7E-95	NA	Sobic.003G098700.1/evalue = 6E-105	NA	NA	NA	NA	NA	gi|125524135|gb|EAY72249.1|evalue = 4.49897e-17/hypothetical protein OsI_00102 [Oryza sativa Indica Group]
MSTRG.36639	Pavir.5NG172800	Chr05N:21695576-21697367	1.24677	1.92878	2.2299	1.55504	0	0	0	0	0.130417	0	0.249586	0.208043	2.37377	0.000386806	2.66336	0.000297127	0.866034	0.0695415	up	NA	NA	NA	Sobic.003G118000.1/evalue = 1E-30	NA	NA	NA	NA	NA	gi|944239542|gb|KQL03850.1|evalue = 2.59488e-10/hypothetical protein SETIT_005335mg [Setaria italica]
MSTRG.37171	-	Chr05N:35328317-35328852	2.88481	4.44957	4.1797	2.68639	0	0.123481	0	0.086222	0.491441	0	0	0.415475	3.62756	8.67746e-05	4.05871	0.000170562	0.964358	0.765657	up	NA	NA	NA	NA	NA	NA	NA	NA	NA	-
MSTRG.37488	Pavir.5NG356600	Chr05N:47379514-47380154	9.72464	12.4484	16.4462	7.51041	0	0.082939	0.092373	0	3.66901	1.83684	0.337703	0.126079	5.50963	0.00523832	11.6668	9.5101e-05	0.556044	0.215762	up	NA	NA	NA	NA	NA	NA	NA	NA	NA	gi|1382774501|gb|PUZ56543.1|evalue = 2.67088e-06/hypothetical protein GQ55_5G328000 [Panicum hallii var. hallii]
MSTRG.38140	Pavir.5NG270200	Chr05N:72079980-72082300	11.9608	11.8835	18.4048	22.0637	1.66037	3.15262	3.80813	1.9862	5.75263	3.65157	5.48416	7.04346	2.56929	0.00499561	5.28213	0.00155471	0.524746	0.0347875	up	AT2G18360/e_value = 2E-137	GRMZM2G037322_T02/e_value = 0	LOC_Os01g44960.1/evalue = 0	Sobic.003G232400.1/evalue = 0	NA	GO:0044425, GO:0016020, GO:0032991, GO:0005623, GO:0044464, GO:0043226, GO:0044422	GO:0003824	GO:0008152, GO:0009987, GO:0023052, GO:0065007, GO:0050789, GO:0050896, GO:0048519, GO:0040011, GO:0051179, GO:0048518	A0KF11/evalue = 0.00000976954|Pimeloyl-[acyl-carrier protein] methyl ester esterase [Aeromonas hydrophila subsp. hydrophila]	gi|1002226793|ref|XP_015628722.1|evalue = 0/PREDICTED: epoxide hydrolase 3 [Oryza sativa Japonica Group]
MSTRG.38166	Pavir.5NG266200	Chr05N:72521025-72523306	13.3034	12.5507	10.7567	6.68346	3.56412	2.59092	1.88712	2.54065	3.88322	3.37746	1.55895	3.05097	2.90334	0.00208478	2.83218	0.00515188	1.13578	0.398315	up	AT4G25835/e_value = 0	GRMZM2G071272_T01/e_value = 0	LOC_Os09g26260.1/evalue = 0	Sobic.002G210100.1/evalue = 0	NA	GO:0032991, GO:0005623, GO:0044464, GO:0044422, GO:0043226, GO:0044425, GO:0016020, GO:0055044, GO:0030054, GO:0005576, GO:0031974	GO:0003824, GO:0005488, GO:0005215	GO:0051179, GO:0009987, GO:0071840, GO:0008152, GO:0050896, GO:0032501, GO:0032502, GO:0065007, GO:0050789, GO:0048518, GO:0051704, GO:0023052, GO:0000003, GO:0022414, GO:0048519, GO:0040007, GO:0002376	F4J0C0/evalue = 4.7191E-104|AAA-ATPase At3g28600 [Arabidopsis thaliana]	gi|326514618|dbj|BAJ96296.1|evalue = 0/predicted protein [Hordeum vulgare subsp. vulgare]
MSTRG.38304	Pavir.5NG413000	Chr05N:76059154-76062498	5.12879	4.79117	3.25448	1.75171	0	0	0	0.013122	0.854289	0.098265	0.200208	0.266302	3.35906	0.00331201	4.6069	0.00189392	0.805832	0.178242	up	AT4G21700/e_value = 2E-83	GRMZM2G423202_T01/e_value = 0	NA	Sobic.003G256000.1/evalue = 0	NA	NA	NA	NA	NA	gi|1174560913|gb|OQU87324.1|evalue = 0/hypothetical protein SORBI_3003G255900 [Sorghum bicolor]
MSTRG.38376	Pavir.5NG422800	Chr05N:76858924-76862029	2.36581	2.37952	3.04582	2.39016	0.365505	0.871118	0.755101	0.498291	0.584895	0.247003	0.301109	0.272455	2.6084	3.91833e-05	2.24554	0.000998732	1.20739	0.166399	up	AT3G02600/e_value = 5E-125	GRMZM2G024144_T01/e_value = 0	LOC_Os01g47580.1/evalue = 0	Sobic.003G249000.1/evalue = 0	K18693/DPP1; diacylglycerol diphosphate phosphatase / phosphatidate phosphatase [EC:3.1.3.81 3.1.3.4]	GO:0043226, GO:0005623, GO:0044422, GO:0044464, GO:0016020, GO:0044425, GO:0005576, GO:0044421, GO:0030054	GO:0003824, GO:0005488	GO:0008152, GO:0009987, GO:0008283, GO:0050789, GO:0065007, GO:0048519, GO:0032502, GO:0032501, GO:0071840, GO:0048518, GO:0022610, GO:0050896, GO:0002376, GO:0023052, GO:0051179, GO:0000003, GO:0022414, GO:0040011, GO:0051704	Q54PR7/evalue = 6.48043E-41|PA-phosphatase related-family protein DDB_G0284367 [Dictyostelium discoideum]	gi|721643200|ref|XP_003566966.2|evalue = 1.64322e-167/lipid phosphate phosphatase 2 [Brachypodium distachyon]
MSTRG.38480	Pavir.5NG464300	Chr05N:79852763-79853254	3.28754	3.29047	3.6759	2.69169	0	0	0	0.044424	0.772096	0.761834	0.78421	1.27579	2.22629	0.000222085	4.18295	5.2965e-06	0.545953	0.000631998	up	NA	GRMZM2G062121_T01/e_value = 3E-72	LOC_Os01g48360.2/evalue = 2E-42	Sobic.003G253700.1/evalue = 3E-70	NA	NA	NA	NA	NA	gi|937897664|dbj|BAS73644.1|evalue = 1.04744e-25/Os01g0674400 [Oryza sativa Japonica Group]
MSTRG.38499	-	Chr05N:80650823-80654400	8.90928	4.40574	9.30666	11.4997	1.30837	2.18314	4.04392	1.35697	0.703835	0.385227	3.93612	1.43036	4.14911	0.00429457	3.95632	0.00562796	0.950216	0.878724	up	AT1G80380/e_value = 1E-54	GRMZM2G018786_T03/e_value = 0	LOC_Os01g48990.1/evalue = 0	Sobic.009G004100.2/evalue = 0	K15918/GLYK; D-glycerate 3-kinase [EC:2.7.1.31]	GO:0044464, GO:0005623, GO:0044422, GO:0043226	GO:0005488, GO:0003824	GO:0009987, GO:0008152	Q944I4/evalue = 6.40328E-54|D-glycerate 3-kinase, chloroplastic [Arabidopsis thaliana]	gi|514767904|ref|XP_004966356.1|evalue = 1.74063e-89/D-glycerate 3-kinase, chloroplastic isoform X2 [Setaria italica]
MSTRG.38525	Pavir.5NG458800	Chr05N:80913063-80914921	4.94602	5.77603	7.51629	5.08179	0.054365	0.011868	0.079305	0.05047	0.497989	0.058238	0.145685	0.179808	5.51535	1.75465e-05	6.51485	1.66306e-05	0.888961	0.270669	up	AT5G24090/e_value = 4E-100	GRMZM2G432123_T01/e_value = 3E-64	LOC_Os01g49320.1/evalue = 0	Sobic.003G244600.1/evalue = 3E-73	K01183/E3.2.1.14; chitinase [EC:3.2.1.14]	GO:0005576, GO:0044421, GO:0044464, GO:0005623, GO:0043226, GO:0016020, GO:0044425	GO:0003824, GO:0005488	GO:0050896, GO:0009987, GO:0008152, GO:0071840, GO:0040007, GO:0051704, GO:0065007, GO:0002376, GO:0050789, GO:0048518	Q7GCM7/evalue = 1.47485E-57|Xylanase inhibitor protein 1 [Oryza sativa subsp. japonica]	gi|1045383486|dbj|GAU32316.1|evalue = 1.07527e-116/hypothetical protein TSUD_43580 [Trifolium subterraneum]
MSTRG.38713	Pavir.5NG434800	Chr05N:82900974-82901928	3.44045	4.53159	17.8298	10.6255	0	0.042314	0.154374	0.098244	0.253886	0.16062	0.330387	0.745924	6.23137	0.00455655	8.02167	0.00674651	0.777595	0.0899683	up	NA	GRMZM2G140782_T01/e_value = 3E-42	NA	NA	NA	NA	NA	NA	NA	gi|215717019|dbj|BAG95382.1|evalue = 3.56671e-38/unnamed protein product [Oryza sativa Japonica Group]
MSTRG.38968	Pavir.5NG498500	Chr05N:86609895-86613997	49.0623	42.2297	50.1832	25.6781	1.57549	1.24055	1.21748	2.37162	3.72196	0.491536	7.21603	10.4443	8.20811	0.00127115	16.0109	0.00119003	0.513053	0.00602781	up	AT3G14690/e_value = 0	GRMZM2G021436_T01/e_value = 0	LOC_Os01g43774.1/evalue = 0	Sobic.003G228200.1/evalue = 0	NA	GO:0044464, GO:0005623, GO:0044422, GO:0043226, GO:0016020, GO:0044425, GO:0005576, GO:0044421, GO:0055044, GO:0030054	GO:0003824, GO:0005488	GO:0050896, GO:0065007, GO:0032501, GO:0008152, GO:0009987, GO:0032502, GO:0007610, GO:0040007, GO:0050789, GO:0048518, GO:0022414, GO:0000003, GO:0002376, GO:0051179, GO:0048519, GO:0051704	Q2MJ21/evalue = 0|Cytochrome P450 716A67 [Medicago truncatula]	gi|125526928|gb|EAY75042.1|evalue = 0/hypothetical protein OsI_02938 [Oryza sativa Indica Group]
MSTRG.39043	Pavir.5NG509200	Chr05N:87536833-87537864	6.77187	6.66328	7.52609	6.05809	0.097931	0.021378	0.213812	0.090914	0.469463	1.33373	0.502342	1.4273	4.08794	0.000254597	7.48887	3.13707e-07	0.576809	0.0282922	up	AT5G24860/e_value = 1E-41	GRMZM2G134941_T01/e_value = 2E-133	LOC_Os01g15340.1/evalue = 2E-96	Sobic.003G117600.1/evalue = 3E-140	NA	GO:0044464, GO:0005623, GO:0043226	GO:0005488	GO:0050789, GO:0032502, GO:0065007, GO:0032501, GO:0009987, GO:0071840, GO:0048519, GO:0000003, GO:0022414, GO:0048518, GO:0050896	Q0JEF5/evalue = 3.79737E-33|Flowering-promoting factor 1-like protein 4 [Oryza sativa subsp. japonica]	gi|1394864779|gb|PWZ09376.1|evalue = 8.86327e-59/Flowering-promoting factor 1-like protein 1 [Zea mays]
MSTRG.39387	Pavir.5NG557900	Chr05N:91553188-91557682	2.87394	3.26503	3.24878	2.66757	0.295845	0.440977	0.496261	0.344922	0.904306	0.418663	2.51775	0.890628	2.00226	0.00908705	2.96696	1.40374e-05	0.593993	0.0664277	up	AT4G10360/e_value = 2E-98	GRMZM2G021589_T05/e_value = 0	LOC_Os01g60120.3/evalue = 0	Sobic.003G335400.1/evalue = 0	NA	GO:0016020, GO:0043226, GO:0044464, GO:0005623, GO:0044425, GO:0044422	GO:0003824	GO:0065007, GO:0048519, GO:0050789, GO:0032502, GO:0009987, GO:0008152	Q3TYE7/evalue = 0.00000280589|Transmembrane protein 136 [Mus musculus]	gi|573914471|ref|XP_006644903.1|evalue = 5.93002e-149/PREDICTED: transmembrane protein 56-like [Oryza brachyantha]
MSTRG.39421	Pavir.5NG562700	Chr05N:92016655-92019220	2.82529	2.43175	2.39386	2.24775	0.1234	0	0.618518	0.25544	0.595431	1.25791	0.41991	0.63626	2.0342	0.00164231	3.46427	3.28313e-07	0.646535	0.0386561	up	AT3G50930/e_value = 2E-151	GRMZM6G704070_T01/e_value = 0	LOC_Os05g51130.1/evalue = 0	Sobic.009G252600.1/evalue = 0	K08900/BCS1; mitochondrial chaperone BCS1	GO:0032991, GO:0005623, GO:0044464, GO:0043226, GO:0044422, GO:0044425, GO:0016020, GO:0031974, GO:0055044, GO:0030054	GO:0003824, GO:0005488, GO:0005215	GO:0071840, GO:0009987, GO:0008152, GO:0050896, GO:0065007, GO:0050789, GO:0048518, GO:0032502, GO:0032501, GO:0051704, GO:0000003, GO:0022414, GO:0051179, GO:0048519, GO:0040007, GO:0023052, GO:0002376	Q9LJJ5/evalue = 6.87495E-110|AAA-ATPase At3g28610 [Arabidopsis thaliana]	gi|1002270241|ref|XP_015639446.1|evalue = 0/PREDICTED: AAA-ATPase At3g50940 [Oryza sativa Japonica Group]
MSTRG.39504	Pavir.5NG574500	Chr05N:92866859-92872206	4.28975	3.08856	3.15457	2.26666	0.028	0	0.163516	0.040172	0.663285	0.282333	0.720704	1.23197	2.44123	0.0029149	4.27651	0.000104058	0.613688	0.0230432	up	AT3G11180/e_value = 6E-147	GRMZM2G122280_T01/e_value = 0	LOC_Os01g61610.1/evalue = 0	Sobic.003G345100.1/evalue = 0	NA	GO:0044464, GO:0005623, GO:0043226, GO:0055044, GO:0030054, GO:0016020	GO:0003824, GO:0005488	GO:0050896, GO:0009987, GO:0071840, GO:0008152, GO:0065007, GO:0032502, GO:0000003, GO:0022414, GO:0032501, GO:0040007, GO:0051704, GO:0050789, GO:0048518, GO:0023052	P51092/evalue = 9.38607E-64|Leucoanthocyanidin dioxygenase [Petunia hybrida]	gi|1142678624|gb|ONM36667.1|evalue = 0/jasmonate-regulated gene 21 [Zea mays]
MSTRG.39554	Pavir.5NG580600	Chr05N:93386050-93386709	1.66748	3.14874	3.34902	3.08574	0	0	0	0	1.34051	0.840236	0.130687	0.892509	2.06441	0.00069778	3.61794	0.000444458	0.649662	0.048543	up	AT2G28710/e_value = 1E-27	GRMZM2G370040_T01/e_value = 5E-128	LOC_Os01g62130.1/evalue = 6E-101	Sobic.003G349600.1/evalue = 2E-180	NA	GO:0044464, GO:0005623, GO:0043226	GO:0005488, GO:0140110	GO:0050789, GO:0040007, GO:0065007, GO:0048519, GO:0032502, GO:0032501, GO:0050896, GO:0022414, GO:0000003, GO:0008152, GO:0009987, GO:0023052, GO:0051704	Q9SSW2/evalue = 0.00000000201446|Zinc finger protein AZF2 [Arabidopsis thaliana]	gi|1149715890|ref|XP_020183979.1|evalue = 2.79303e-65/zinc finger protein ZAT12-like [Aegilops tauschii subsp. tauschii]
MSTRG.39629	Pavir.5NG589300	Chr05N:94135237-94139902	2.63566	2.50339	2.84889	1.53478	0	0.604922	1.19369	1.04995	0.517157	0.796887	0.645592	0.548779	2.06945	0.00107317	2.56015	0.00914764	0.860243	0.460938	up	AT3G51895/e_value = 2E-179	GRMZM2G158013_T01/e_value = 0	LOC_Os01g52130.1/evalue = 0	Sobic.003G278600.1/evalue = 0	K17471/SULTR3; sulfate transporter 3	GO:0044425, GO:0044464, GO:0005623, GO:0016020, GO:0043226, GO:0044422, GO:0031974, GO:0055044, GO:0030054, GO:0005576, GO:0044421	GO:0005215, GO:0005488, GO:0003824, GO:0140110	GO:0065007, GO:0032502, GO:0009987, GO:0071840, GO:0050789, GO:0051179, GO:0050896, GO:0051704, GO:0032501, GO:0000003, GO:0022414, GO:0048519, GO:0008152, GO:0048518, GO:0040011	Q9FEP7/evalue = 6.39569E-121|Sulfate transporter 1.3 [Arabidopsis thaliana]	gi|1394890078|gb|PWZ34669.1|evalue = 0/Sulfate transporter 3.1 [Zea mays]
MSTRG.40171	Pavir.6KG013700	Chr06K:1531958-1534192	1.74852	1.33024	2.42361	1.45099	0.022609	0.019742	0.010994	0	0.312953	0.077757	0.216857	0.308328	2.20122	0.000669932	2.67801	0.000432179	0.845083	0.031132	up	AT5G67150/e_value = 2E-95	GRMZM2G064969_T01/e_value = 0	LOC_Os08g01950.1/evalue = 0	Sobic.007G012700.1/evalue = 0	NA	GO:0044464, GO:0005623, GO:0043226, GO:0016020	GO:0003824	GO:0008152, GO:0050896, GO:0050789, GO:0065007, GO:0051704, GO:0009987, GO:0048518, GO:0032501, GO:0032502, GO:0071840, GO:0051179	Q6K638/evalue = 1.18324E-23|Hydroxycinnamoyltransferase 2 [Oryza sativa subsp. japonica]	gi|514792033|ref|XP_004972474.1|evalue = 0/uncharacterized acetyltransferase At3g50280 [Setaria italica]
MSTRG.40449	Pavir.6KG049900	Chr06K:7295333-7296720	9.11562	8.47908	7.09714	3.9658	0.005107	0.126843	0.42679	0.164729	0.570173	0.695104	0.787798	2.58706	3.84815	0.00432544	7.78	0.000258426	0.553104	0.0719233	up	AT4G05050/e_value = 2E-30	NA	NA	NA	K08770/UBC; ubiquitin C	GO:0005623, GO:0044464, GO:0032991, GO:0043226, GO:0044422, GO:0031974, GO:0016020, GO:0044215, GO:0044217, GO:0044425, GO:0005576, GO:0044421, GO:0055044, GO:0030054	GO:0005488, GO:0005198, GO:0031386	GO:0050896, GO:0008152, GO:0009987, GO:0065007, GO:0050789, GO:0023052, GO:0071840, GO:0048518, GO:0032502, GO:0032501, GO:0022414, GO:0000003, GO:0002376, GO:0051704, GO:0051179, GO:0048519	P69315/evalue = 0.00000000000035825|Polyubiquitin (Fragment) [Linum usitatissimum]	gi|27734369|gb|AAM51213.1|evalue = 1.69265e-08/polyubiquitin, partial [Cercomonas sp. ATCC 50316]
MSTRG.40458	Pavir.6KG051700	Chr06K:7696165-7699454	9.30513	8.28225	10.991	11.8689	1.1554	1.35895	0.925833	0.903028	1.33618	1.31282	4.52513	2.88625	3.46897	0.00142951	4.91157	3.12509e-05	0.590126	0.110995	up	AT2G42580/e_value = 6E-37	NA	NA	NA	NA	GO:0005623, GO:0044464, GO:0043226, GO:0044422, GO:0031974, GO:0016020, GO:0044425, GO:0005576, GO:0044421, GO:0032991, GO:0099080	GO:0003824, GO:0005215, GO:0005488, GO:0098772	GO:0050896, GO:0008152, GO:0009987, GO:0051179, GO:0071840, GO:0032502, GO:0050789, GO:0065007, GO:0032501, GO:0040007, GO:0048519, GO:0022414, GO:0000003, GO:0051704, GO:0048518, GO:0023052	P31948/evalue = 0.0000000000445517|Stress-induced-phosphoprotein 1 [Homo sapiens]	gi|1205957968|ref|XP_002449209.2|evalue = 9.75769e-139/uncharacterized protein LOC8076777 [Sorghum bicolor]
MSTRG.40754	-	Chr06K:11481509-11521847	8.65826	7.69312	4.19306	5.48927	0.268369	0.596725	0.852824	0.689475	0	1.2446	2.07474	0.267443	4.50951	0.000182866	5.21802	0.000510186	0.698797	0.212486	up	AT4G05460/e_value = 3E-34	NA	NA	NA	NA	GO:0044464, GO:0005623, GO:0043226, GO:0044422, GO:0032991, GO:0016020	GO:0003824, GO:0005488	GO:0008283, GO:0032501, GO:0048511, GO:0065007, GO:0009987, GO:0023052, GO:0050896, GO:0050789, GO:0008152, GO:0051704, GO:0032502, GO:0071840, GO:0048519	Q9UJT9/evalue = 0.00000112858|F-box/LRR-repeat protein 7 [Homo sapiens]	gi|944236160|gb|KQL00498.1|evalue = 8.43687e-99/hypothetical protein SETIT_015164mg, partial [Setaria italica]
MSTRG.41012	Pavir.6KG124300	Chr06K:16836320-16837680	9.31512	3.77122	9.45229	7.4367	1.14437	1.34418	0.830444	0.747277	1.71515	1.67317	2.32463	0.893075	3.20052	0.00264261	3.82636	0.00427794	0.766818	0.186869	up	AT1G53300/e_value = 3E-47	GRMZM2G112659_T01/e_value = 5E-165	NA	Sobic.003G017500.1/evalue = 7E-177	NA	GO:0005623, GO:0044464, GO:0043226, GO:0044422, GO:0031974, GO:0016020, GO:0044425, GO:0005576, GO:0044421, GO:0032991, GO:0099080	GO:0003824, GO:0005215, GO:0005488, GO:0098772, GO:0005198	GO:0050896, GO:0008152, GO:0009987, GO:0051179, GO:0071840, GO:0032502, GO:0050789, GO:0065007, GO:0032501, GO:0040007, GO:0048519, GO:0022414, GO:0000003, GO:0051704, GO:0048518, GO:0023052	Q54VG4/evalue = 0.00000298092|Small glutamine-rich tetratricopeptide repeat-containing protein [Dictyostelium discoideum]	gi|125524926|gb|EAY73040.1|evalue = 8.71663e-73/hypothetical protein OsI_00914 [Oryza sativa Indica Group]
MSTRG.41203	Pavir.6KG152400	Chr06K:26053185-26054379	2.81769	2.99596	3.24401	2.56512	0	0	0	0.054852	0	0	0	0	3.89637	4.38387e-07	3.83789	2.07732e-06	1.01349	0.469363	up	NA	NA	NA	NA	NA	NA	NA	NA	NA	gi|944237161|gb|KQL01499.1|evalue = 1.29217e-15/hypothetical protein SETIT_014725mg [Setaria italica]
MSTRG.41381	Pavir.6KG185500	Chr06K:35405330-35407617	6.00969	5.47189	2.99974	2.38236	0	0	0	0.021314	0.119976	0	0	0.020316	4.81427	0.000522719	5.07972	0.00126912	0.98841	0.734106	up	AT5G10770/e_value = 6E-45	GRMZM2G124684_T01/e_value = 3E-180	LOC_Os02g48870.1/evalue = 7E-100	Sobic.004G258300.1/evalue = 5E-176	NA	GO:0044464, GO:0005623, GO:0044425, GO:0016020, GO:0043226, GO:0005576, GO:0031974, GO:0044422, GO:0044421, GO:0032991	GO:0005488, GO:0003824	GO:0032501, GO:0032502, GO:0009987, GO:0050789, GO:0065007, GO:0050896, GO:0051704, GO:0002376, GO:0008152, GO:0023052, GO:0048511, GO:0071840, GO:0048518	Q766C2/evalue = 1.20014E-29|Aspartic proteinase nepenthesin-2 [Nepenthes gracilis]	gi|514717510|ref|XP_004953759.1|evalue = 7.70714e-136/aspartyl protease family protein At5g10770 isoform X2 [Setaria italica]
MSTRG.41471	-	Chr06K:40513266-40514619	3.13991	3.28769	1.67344	1.40342	0.037136	0.065175	0.036294	0	0.064955	0.064736	0.233193	0	3.04024	0.000999729	3.18345	0.00258842	0.925649	0.216421	up	AT4G19080/e_value = 0.000000003	NA	NA	Sobic.003G031600.1/evalue = 3E-171	NA	NA	NA	NA	NA	gi|937912829|dbj|BAS87748.1|evalue = 2.68587e-24/Os04g0137700 [Oryza sativa Japonica Group]
MSTRG.41510	-	Chr06K:41528971-41532877	2.22752	3.81024	1.65279	1.79233	0.10644	0.139412	0.296333	0.123517	0	0.046157	0.094842	0.023547	3.1544	0.00059333	2.96033	0.00238646	1.05707	0.0428823	up	NA	NA	NA	Sobic.010G175200.5/evalue = 7E-80	NA	NA	NA	NA	NA	gi|1174548267|gb|OQU76619.1|evalue = 1.27687e-88/hypothetical protein SORBI_3010G175200 [Sorghum bicolor]
MSTRG.41566	Pavir.6KG214100	Chr06K:44645158-44646319	1.35015	2.38786	3.44987	1.96193	0	0	0	0	0	0	0	0	3.18403	0.000492025	3.1084	0.00168389	1	NA	up	NA	NA	NA	NA	NA	NA	NA	NA	NA	gi|944237161|gb|KQL01499.1|evalue = 1.29217e-15/hypothetical protein SETIT_014725mg [Setaria italica]
MSTRG.41603	Pavir.6KG219100	Chr06K:46086875-46090427	3.53348	5.05891	5.45374	2.14099	0	0	0	0	0	0	0	0	4.84894	0.000326002	4.80887	0.00102303	1	NA	up	AT5G57580/e_value = 2E-87	GRMZM2G466563_T01/e_value = 0	LOC_Os08g27170.1/evalue = 7E-144	Sobic.007G107600.1/evalue = 0	NA	GO:0044464, GO:0005623, GO:0043226	GO:0005488, GO:0140110	GO:0008152, GO:0009987, GO:0050789, GO:0065007, GO:0050896, GO:0048518, GO:0051704, GO:0002376, GO:0048519, GO:0023052	F4K2R6/evalue = 1.33609E-58|Calmodulin-binding protein 60 G [Arabidopsis thaliana]	gi|960476641|ref|XP_014756137.1|evalue = 0/protein SAR DEFICIENT 1 isoform X1 [Brachypodium distachyon]
MSTRG.41824	Pavir.6KG256400	Chr06K:51391721-51393503	3.21107	4.16404	8.90094	6.12905	0.204167	0.155972	0.72827	0.810777	1.70977	0.593187	1.08999	1.68187	2.76019	0.00643356	4.99131	0.00270468	0.61907	0.077513	up	AT5G16600/e_value = 2E-92	GRMZM2G106558_T02/e_value = 0	LOC_Os08g33150.1/evalue = 7E-153	Sobic.007G132600.1/evalue = 4E-176	K09422/MYBP; transcription factor MYB, plant	GO:0044464, GO:0005623, GO:0043226, GO:0055044, GO:0030054, GO:0044422, GO:0031974	GO:0005488, GO:0140110	GO:0050789, GO:0040007, GO:0065007, GO:0048519, GO:0008152, GO:0009987, GO:0048518, GO:0032501, GO:0032502, GO:0071840, GO:0050896, GO:0051704, GO:0000003, GO:0022414, GO:0023052, GO:0002376, GO:0008283, GO:0051179, GO:0098754	Q9LDR8/evalue = 8.6861E-63|Transcription factor MYB102 [Arabidopsis thaliana]	gi|125561613|gb|EAZ07061.1|evalue = 8.43192e-100/hypothetical protein OsI_29307 [Oryza sativa Indica Group]
MSTRG.42191	-	Chr06K:60455532-60463166	4.59199	4.79474	7.00565	5.90642	2.45024	0.734743	1.3315	1.54412	2.34588	1.59527	3.35486	2.03903	2.01092	0.00413117	2.67538	0.00779194	0.702463	0.17418	up	AT1G21920/e_value = 3E-118	GRMZM2G171367_T01/e_value = 0	LOC_Os08g36590.1/evalue = 0	Sobic.007G154701.1/evalue = 0	NA	GO:0044464, GO:0005623, GO:0044422, GO:0043226, GO:0044456, GO:0045202, GO:0016020, GO:0044425, GO:0031974, GO:0099080, GO:0032991	GO:0005215, GO:0004871, GO:0003824, GO:0098772, GO:0005488, GO:0005198	GO:0009987, GO:0071840, GO:0050789, GO:0065007, GO:0023052, GO:0050896, GO:0007610, GO:0051179, GO:0008152, GO:0032501, GO:0022414, GO:0032502, GO:0000003, GO:0040007, GO:0048518, GO:0048519, GO:0051704, GO:0040011, GO:0002376	Q641X6/evalue = 7.27802E-21|MORN repeat-containing protein 1 [Rattus norvegicus]	gi|1002288476|ref|XP_015648537.1|evalue = 1.32419e-144/PREDICTED: uncharacterized protein LOC4345803 [Oryza sativa Japonica Group]
MSTRG.42198	Pavir.6KG306900	Chr06K:60555092-60560726	5.29444	3.03592	2.16415	2.76084	0	0.018978	0	0	0.09471	0.1941	2.45812	0.737065	2.63474	0.00502337	4.29308	0.000825196	0.503703	0.0712401	up	AT5G61520/e_value = 0	GRMZM2G404965_T01/e_value = 0	LOC_Os09g09520.1/evalue = 0	Sobic.010G030600.1/evalue = 0	NA	GO:0044464, GO:0043226, GO:0005623, GO:0016020, GO:0044422, GO:0044456, GO:0045202, GO:0044425, GO:0005576, GO:0044421, GO:0055044, GO:0030054	GO:0005215, GO:0005488	GO:0051179, GO:0050896, GO:0032501, GO:0032502, GO:0008152, GO:0009758, GO:0065007, GO:0009987, GO:0050789, GO:0023052, GO:0071840, GO:0000003, GO:0022414, GO:0051704, GO:0002376, GO:0048519	Q6Z401/evalue = 0|Sugar transport protein MST6 [Oryza sativa subsp. japonica]	gi|242094616|ref|XP_002437798.1|evalue = 0/hexose carrier protein HEX6 [Sorghum bicolor]
MSTRG.42297	-	Chr06K:62080883-62084656	7.62449	11.4364	5.49006	11.388	1.95896	1.54133	3.31398	2.04423	0.466477	2.35307	3.60001	1.06865	3.8852	0.00154317	3.70193	0.00242448	0.856773	0.476397	up	AT1G64110/e_value = 0	GRMZM2G128748_T01/e_value = 0	LOC_Os05g50750.3/evalue = 0	Sobic.009G248300.1/evalue = 0	NA	GO:0005623, GO:0043226, GO:0044464, GO:0044456, GO:0045202, GO:0099080, GO:0044422, GO:0016020, GO:0044425, GO:0055044, GO:0030054, GO:0032991, GO:0031974, GO:0009295, GO:0005576, GO:0044421	GO:0003824, GO:0005488, GO:0098772	GO:0050896, GO:0008152, GO:0009987, GO:0032502, GO:0032501, GO:0071840, GO:0050789, GO:0065007, GO:0048518, GO:0051179, GO:0040007, GO:0048519, GO:0022414, GO:0000003, GO:0051704, GO:0040011, GO:0007610, GO:0023052, GO:0002376, GO:0008283	P28737/evalue = 7.23392E-68|Protein MSP1 [Saccharomyces cerevisiae]	gi|670428858|ref|XP_008655281.1|evalue = 0/uncharacterized protein LOC100383493 isoform X2 [Zea mays]
MSTRG.42731	Pavir.6KG380700	Chr06K:69284266-69286430	41.0969	52.2817	44.8616	36.6897	20.7261	18.9129	14.2791	17.113	13.2698	7.00646	17.9143	14.0746	3.32804	0.00247059	2.06827	0.000957454	1.45957	0.190613	up	AT1G27950/e_value = 6E-29	GRMZM2G083725_T01/e_value = 8E-154	LOC_Os08g42040.2/evalue = 1E-96	Sobic.007G192200.1/evalue = 6E-154	NA	GO:0005623, GO:0044464, GO:0043226, GO:0005576, GO:0016020, GO:0044425	GO:0005488	GO:0051179, GO:0051704, GO:0050896, GO:0032502, GO:0032501	Q9LZH5/evalue = 0.0000000162024|Non-specific lipid transfer protein GPI-anchored 2 [Arabidopsis thaliana]	gi|1394884799|gb|PWZ29391.1|evalue = 3.20923e-77/Non-specific lipid transfer protein GPI-anchored 1 [Zea mays]
MSTRG.43209	-	Chr06N:2751840-2762482	3.82005	3.73107	4.67802	2.34034	0	0	0.01496	0	1.16721	1.04723	0.903433	0.093539	2.63981	0.00554493	4.60109	0.000188774	0.556893	0.0329572	up	AT5G40780/e_value = 0	GRMZM2G127294_T01/e_value = 0	LOC_Os08g03350.1/evalue = 0	Sobic.007G025800.2/evalue = 0	NA	GO:0016020, GO:0043226, GO:0044464, GO:0005623, GO:0044425, GO:0044422	GO:0005215	GO:0050896, GO:0051179, GO:0051704, GO:0065007	Q84WE9/evalue = 9.75806E-68|Lysine histidine transporter-like 7 [Arabidopsis thaliana]	gi|242066600|ref|XP_002454589.1|evalue = 0/lysine histidine transporter 1 [Sorghum bicolor]
MSTRG.43402	Pavir.6NG050200	Chr06N:9645975-9646574	0.71882	2.0799	1.39732	1.43818	0	0	0.081904	0	0.119667	0.065812	0	0.074527	2.19041	0.00140115	2.30862	0.00438768	0.954698	0.288514	up	NA	NA	NA	NA	NA	NA	NA	NA	NA	gi|1002864666|ref|XP_006659893.2|evalue = 4.45725e-07/PREDICTED: ubiquitin receptor RAD23d-like [Oryza brachyantha]
MSTRG.43931	Pavir.6NG172400	Chr06N:28080890-28082707	33.9427	30.2534	19.215	10.9578	0	0.025243	0.028538	0.026973	0.9206	0.050776	0.104072	0	18.33	0.000236097	23.1141	0.000248639	0.888345	0.556519	up	AT5G10770/e_value = 3E-85	GRMZM2G124684_T01/e_value = 0	LOC_Os02g48870.1/evalue = 7E-139	Sobic.004G258300.1/evalue = 0	NA	GO:0044464, GO:0005623, GO:0044425, GO:0016020, GO:0043226, GO:0005576, GO:0031974, GO:0044422, GO:0044421, GO:0032991	GO:0005488, GO:0003824	GO:0032501, GO:0032502, GO:0009987, GO:0050789, GO:0065007, GO:0050896, GO:0051704, GO:0002376, GO:0008152, GO:0023052, GO:0048511, GO:0071840, GO:0048518, GO:0051179	Q7XV21/evalue = 6.31112E-42|Aspartyl protease 37 [Oryza sativa subsp. japonica]	gi|242062704|ref|XP_002452641.1|evalue = 0/aspartyl protease family protein At5g10770 [Sorghum bicolor]
MSTRG.43977	Pavir.6NG179200	Chr06N:32006117-32008496	4.33645	5.65911	6.47013	4.04348	0.151597	0.318494	1.07343	1.0336	0.597679	0.249191	0.441929	0.287481	4.3403	5.76709e-05	4.7019	0.000490872	0.999158	0.996201	up	AT3G62160/e_value = 2E-80	GRMZM2G050072_T01/e_value = 0	LOC_Os01g42870.1/evalue = 0	Sobic.003G219700.1/evalue = 0	NA	GO:0044464, GO:0005623, GO:0043226, GO:0016020	GO:0003824	GO:0008152, GO:0032502, GO:0009987, GO:0032501, GO:0050896, GO:0043473, GO:0065007, GO:0071840, GO:0050789, GO:0048518, GO:0023052, GO:0051179, GO:0040007	Q9M6F0/evalue = 6.84451E-48|Taxadien-5-alpha-ol O-acetyltransferase [Taxus cuspidata]	gi|960463182|ref|XP_014753532.1|evalue = 0/acyl transferase 5 [Brachypodium distachyon]
MSTRG.44154	Pavir.6NG207600	Chr06N:39852862-39854356	3.21661	2.975	2.39224	2.3336	0.697262	0.913996	0.54173	0.649056	0.627844	0.700715	0.477608	1.66723	2.01384	0.00472261	2.04907	0.000539061	1.03644	0.82468	up	AT3G22060/e_value = 3E-30	NA	NA	Sobic.006G028800.1/evalue = 0	NA	GO:0055044, GO:0030054, GO:0005576, GO:0044464, GO:0005623, GO:0043226, GO:0016020, GO:0044425	GO:0005488, GO:0003824	GO:0050896, GO:0051704, GO:0008152, GO:0009987, GO:0002376	Q9C5S9/evalue = 2.68981E-24|Cysteine-rich receptor-like protein kinase 6 [Arabidopsis thaliana]	gi|125589590|gb|EAZ29940.1|evalue = 1.59457e-79/hypothetical protein OsJ_13994 [Oryza sativa Japonica Group]
MSTRG.44165	Pavir.6NG209300	Chr06N:40592564-40595315	4.66748	6.55439	6.06762	3.56003	0.403146	0.350035	0.098213	0.195949	1.94423	0.841675	1.73551	1.25669	2.52596	0.00286465	4.34689	0.000255479	0.558889	0.00923582	up	AT5G45470/e_value = 6E-10	NA	LOC_Os01g23080.1/evalue = 7E-31	Sobic.005G209900.1/evalue = 5E-48	NA	NA	NA	NA	NA	gi|1256546251|ref|XP_022682380.1|evalue = 8.74604e-110/uncharacterized protein LOC101768013 [Setaria italica]
MSTRG.44200	-	Chr06N:41841843-41843133	7.87082	11.4504	5.91853	4.3583	0.116845	0.034178	0.076131	0.036337	2.44862	1.4868	0.41489	0.326477	3.88727	0.00587555	7.5336	0.000495398	0.584384	0.117414	up	AT2G36430/e_value = 7E-16	NA	LOC_Os08g26820.2/evalue = 6E-19	NA	NA	NA	NA	NA	NA	gi|1238312016|gb|PAN34649.1|evalue = 1.01643e-52/hypothetical protein PAHAL_6G160700 [Panicum hallii]
MSTRG.44201	-	Chr06N:41843196-41844422	10.609	12.6306	7.48658	4.7975	0.224879	0.124616	0.080102	0.095203	2.3316	1.28878	0.67929	0.396457	4.49322	0.00325863	8.13694	0.00052972	0.600059	0.0819063	up	AT3G50120/e_value = 6E-15	GRMZM2G174449_T01/e_value = 2E-154	LOC_Os08g26850.1/evalue = 2E-122	Sobic.007G115500.1/evalue = 0	NA	NA	NA	NA	NA	gi|125561241|gb|EAZ06689.1|evalue = 2.99416e-58/hypothetical protein OsI_28937 [Oryza sativa Indica Group]
MSTRG.44236	-	Chr06N:46440172-46440469	2.49942	2.28167	1.52887	1.68272	0	0	0	0	0.608208	0.144156	0.332559	0.672271	2.06587	0.00177079	3.0084	0.000160675	0.73616	0.0337867	up	NA	NA	NA	NA	NA	NA	NA	NA	NA	-
MSTRG.44316	Pavir.6NG124300	Chr06N:51574207-51574987	0.752603	1.6698	1.90416	1.488	0	0	0	0	0	0	0	0.085882	2.34443	0.000831919	2.33485	0.00265513	0.986068	0.610227	up	AT2G16050/e_value = 3E-35	NA	NA	NA	NA	NA	NA	NA	NA	gi|1002290340|ref|XP_015649506.1|evalue = 7.86788e-70/PREDICTED: uncharacterized protein LOC4345525 [Oryza sativa Japonica Group]
MSTRG.44432	Pavir.6NG149300	Chr06N:56392878-56396370	5.82783	7.73132	5.73848	3.76627	0.05223	0.022803	0	0	1.85913	0.181194	0.548188	0.557706	3.82034	0.00169177	6.37693	0.000127519	0.664328	0.129329	up	NA	GRMZM2G147221_T01/e_value = 0	NA	Sobic.001G261600.1/evalue = 0	NA	GO:0044464, GO:0005623, GO:0005576, GO:0016020, GO:0044425, GO:0043226, GO:0044422, GO:0031974	GO:0003824, GO:0005488	GO:0008152, GO:0051704, GO:0009987, GO:0022610, GO:0000003, GO:0071840, GO:0022414, GO:0032502	Q0CR35/evalue = 1.00925E-35|Probable glucan 1,3-beta-glucosidase A [Aspergillus terreus]	gi|1002871119|ref|XP_015697427.1|evalue = 0/PREDICTED: LOW QUALITY PROTEIN: uncharacterized protein LOC102717378 [Oryza brachyantha]
MSTRG.44440	Pavir.6NG148300	Chr06N:57122902-57126140	4.18271	3.28027	1.90636	2.33397	0	0.073295	0	0	0.43883	0	0.192881	0.349142	3.08477	0.000546319	3.78268	0.000767836	0.868537	0.178719	up	AT2G25470/e_value = 6E-21	NA	NA	NA	NA	GO:0044464, GO:0005623, GO:0044422, GO:0043226, GO:0031974, GO:0005576, GO:0016020, GO:0044425, GO:0055044, GO:0030054	GO:0003824, GO:0005488, GO:0005198, GO:0004871	GO:0050896, GO:0008152, GO:0009987, GO:0032501, GO:0032502, GO:0022414, GO:0000003, GO:0051704, GO:0050789, GO:0065007, GO:0023052, GO:0048518, GO:0051179, GO:0002376, GO:0048519, GO:0040007, GO:0071840, GO:0022610	F4HTV4/evalue = 2.4654E-18|Receptor-like protein 14 [Arabidopsis thaliana]	gi|1385045935|gb|PVH37014.1|evalue = 1.64513e-43/hypothetical protein PAHAL_6G219300 [Panicum hallii]
MSTRG.44619	Pavir.6NG125900	Chr06N:63400665-63402499	5.18518	7.32313	6.20936	4.52144	0	0	0	0	0.259969	0	0	0	6.28364	0.000521483	6.64282	0.0016372	0.972789	0.70759	up	AT3G56400/e_value = 1E-27	NA	LOC_Os03g21710.1/evalue = 3E-62	Sobic.001G381300.1/evalue = 0	NA	GO:0044464, GO:0005623, GO:0043226, GO:0044422, GO:0031974, GO:0016020	GO:0005488, GO:0003824, GO:0140110	GO:0008152, GO:0065007, GO:0009987, GO:0050789, GO:0032502, GO:0032501, GO:0022414, GO:0000003, GO:0048519, GO:0050896, GO:0023052, GO:0051704, GO:0048518, GO:0002376, GO:0051179	Q9C557/evalue = 1.81781E-16|Probable WRKY transcription factor 64 [Arabidopsis thaliana]	gi|721622179|ref|XP_010228655.1|evalue = 7.4565e-72/probable WRKY transcription factor 70 [Brachypodium distachyon]
MSTRG.44801	Pavir.6NG260900	Chr06N:68448862-68450970	5.21755	4.30164	3.12285	2.29577	0	0	0	0	0	0	0	0	4.62109	0.000166941	4.71796	0.00049908	1	NA	up	AT4G37050/e_value = 2E-65	NA	NA	NA	NA	GO:0044464, GO:0005623, GO:0016020, GO:0043226	GO:0003824, GO:0045735	GO:0050896, GO:0051704, GO:0008152, GO:0009987, GO:0002376, GO:0040007, GO:0065007, GO:0050789, GO:0032501, GO:0032502	Q2MY56/evalue = 0.000000000465089|Patatin group D-2 [Solanum tuberosum]	gi|698435836|ref|XP_009801077.1|evalue = 2.91288e-13/PREDICTED: patatin-like protein 2 [Nicotiana sylvestris]
MSTRG.45661	Pavir.7KG079400	Chr07K:518154-519753	1.94059	4.12615	3.98374	5.30597	0.110696	0.088261	0.42437	0.318163	0.013776	0.013696	0.268147	0.333433	4.05163	0.000827368	4.07721	0.00205165	0.972027	0.778151	up	AT3G62160/e_value = 5E-38	GRMZM2G359974_T01/e_value = 9E-159	NA	NA	NA	GO:0044464, GO:0005623, GO:0043226, GO:0016020	GO:0003824	GO:0008152, GO:0032502, GO:0009987, GO:0032501, GO:0050896, GO:0043473, GO:0065007, GO:0071840, GO:0050789, GO:0048518, GO:0023052, GO:0051179, GO:0040007	Q8GT21/evalue = 4.86897E-34|Benzyl alcohol O-benzoyltransferase [Clarkia breweri]	gi|1149762647|ref|XP_020146769.1|evalue = 5.47071e-121/acyl transferase 15-like [Aegilops tauschii subsp. tauschii]
MSTRG.45676	Pavir.7KG077500	Chr07K:2172239-2174265	2.01034	1.99263	0.891504	0.78676	0	0	0	0	0.255435	0.220713	0.060844	0.072473	2.03948	0.00721906	2.38926	0.00705121	0.887258	0.0743838	up	AT1G60730/e_value = 5E-81	NA	NA	Sobic.002G301900.1/evalue = 0	NA	GO:0005623, GO:0044464, GO:0043226, GO:0044422, GO:0044425, GO:0016020	GO:0003824, GO:0005215, GO:0005488	GO:0009987, GO:0008152, GO:0023052, GO:0050896, GO:0050789, GO:0065007, GO:0051179	Q9C5B9/evalue = 5.45335E-75|Probable aldo-keto reductase 1 [Arabidopsis thaliana]	gi|1149799941|ref|XP_020160448.1|evalue = 4.23987e-93/probable aldo-keto reductase 2 [Aegilops tauschii subsp. tauschii]
MSTRG.45730	-	Chr07K:4946547-4947287	2.21493	1.28109	2.01848	1.74147	0	0	0	0	0.244351	0.151571	1.01927	0.344497	2.03944	0.00112896	2.84471	0.000164353	0.656208	0.0331094	up	NA	NA	NA	NA	NA	NA	NA	NA	NA	-
MSTRG.45840	Pavir.7KG052400	Chr07K:12161817-12162287	6.73057	11.9373	10.1289	6.30711	0	0	0	0	0.233991	0.046525	0.092039	0	8.64989	3.67264e-05	9.25006	8.70131e-05	0.926873	0.242527	up	AT2G37430/e_value = 2E-21	NA	NA	NA	NA	GO:0044464, GO:0005623, GO:0043226	GO:0005488, GO:0140110	GO:0032501, GO:0040007, GO:0032502, GO:0050789, GO:0065007, GO:0048519, GO:0050896, GO:0022414, GO:0000003, GO:0008152, GO:0009987, GO:0023052, GO:0051704	Q75KE5/evalue = 0.000000000000382483|Zinc finger protein 36 [Oryza sativa subsp. japonica]	gi|1070972056|gb|OEL32127.1|evalue = 2.73045e-17/hypothetical protein BAE44_0006854 [Dichanthelium oligosanthes]
MSTRG.45929	-	Chr07K:17292063-17292728	4.48662	1.28431	3.87001	2.21874	0	0	0	0.122892	0.632319	0	0	0	3.28375	0.005558	3.82492	0.00498414	0.971024	0.854078	up	NA	NA	NA	NA	NA	NA	NA	NA	NA	-
MSTRG.46044	Pavir.7KG015800	Chr07K:24959563-24963089	4.2163	3.98868	2.67782	1.43117	0	0.029202	0.031879	0	0.778129	0.677738	0.08814	0.088781	2.81787	0.00736275	3.95692	0.00250857	0.777904	0.192386	up	AT1G60710/e_value = 0	GRMZM2G020631_T01/e_value = 0	LOC_Os04g26910.1/evalue = 0	Sobic.002G301900.1/evalue = 0	NA	GO:0005623, GO:0044464, GO:0043226, GO:0044422, GO:0044425, GO:0016020	GO:0003824, GO:0005215, GO:0005488	GO:0009987, GO:0008152, GO:0023052, GO:0050896, GO:0050789, GO:0065007, GO:0051179	P40691/evalue = 1.29974E-180|Auxin-induced protein PCNT115 [Nicotiana tabacum]	gi|242091826|ref|XP_002436403.1|evalue = 0/probable aldo-keto reductase 2 [Sorghum bicolor]
MSTRG.46123	Pavir.7KG004700	Chr07K:26617035-26621751	6.11578	4.67624	3.45661	3.83939	0.755489	0.84312	0.339883	0.230823	0.62221	0	0.853095	0.727138	3.62197	0.00103933	3.20208	0.00144613	1.08951	0.699297	up	AT5G38260/e_value = 2E-107	NA	NA	Sobic.006G028800.2/evalue = 0	NA	GO:0044464, GO:0005623, GO:0043226, GO:0044422, GO:0005576, GO:0031974, GO:0016020, GO:0044425, GO:0055044, GO:0030054	GO:0005488, GO:0005198, GO:0003824, GO:0004871	GO:0032501, GO:0032502, GO:0022414, GO:0000003, GO:0009987, GO:0065007, GO:0050789, GO:0051704, GO:0008152, GO:0023052, GO:0048518, GO:0050896, GO:0040007, GO:0071840, GO:0051179, GO:0048519, GO:0002376, GO:0022610	P93604/evalue = 2.6855E-103|Rust resistance kinase Lr10 [Triticum aestivum]	gi|1149722581|ref|XP_020187201.1|evalue = 2.39682e-178/LEAF RUST 10 DISEASE-RESISTANCE LOCUS RECEPTOR-LIKE PROTEIN KINASE-like 2.5 [Aegilops tauschii subsp. tauschii]
MSTRG.46338	Pavir.7KG107200	Chr07K:33510324-33511342	1.39522	1.63743	0.855615	0.75002	0	0	0	0	0	0.043009	0.021052	0.065823	2.06379	0.00119425	2.14001	0.00268959	0.968988	0.133513	up	AT1G21270/e_value = 5E-42	NA	NA	NA	NA	GO:0005623, GO:0044464, GO:0043226, GO:0044422, GO:0031974, GO:0005576, GO:0016020, GO:0044425, GO:0055044, GO:0030054, GO:0044421	GO:0003824, GO:0005488, GO:0005198, GO:0004871	GO:0009987, GO:0065007, GO:0050789, GO:0032502, GO:0032501, GO:0022414, GO:0000003, GO:0008152, GO:0023052, GO:0048518, GO:0050896, GO:0051704, GO:0048519, GO:0051179, GO:0002376, GO:0071840, GO:0040007, GO:0022610, GO:0008283, GO:0040011	Q8GXQ3/evalue = 0.000000026986|Wall-associated receptor kinase-like 6 [Arabidopsis thaliana]	gi|514800795|ref|XP_004975316.1|evalue = 3.42103e-144/wall-associated receptor kinase 2 isoform X1 [Setaria italica]
MSTRG.46505	Pavir.7KG085500	Chr07K:41933289-41934212	3.46724	3.7335	3.04752	2.93864	0.105587	0.035815	0.103078	0.038078	1.13299	0.524913	0.665892	1.16924	2.27957	0.000173394	4.07843	3.54272e-06	0.604249	0.00581766	up	AT2G17040/e_value = 2E-82	GRMZM2G389582_T01/e_value = 0	LOC_Os06g51070.1/evalue = 1E-154	Sobic.010G273700.1/evalue = 5E-133	NA	GO:0016020, GO:0043226, GO:0044464, GO:0005623, GO:0044425, GO:0044422, GO:0031974	GO:0005488, GO:0140110	GO:0050896, GO:0032502, GO:0032501, GO:0022414, GO:0000003, GO:0009987, GO:0065007, GO:0050789, GO:0048518, GO:0008152, GO:0071840, GO:0051704, GO:0040007, GO:0048519, GO:0008283, GO:0002376, GO:0023052	Q39013/evalue = 8.43846E-45|NAC domain-containing protein 2 [Arabidopsis thaliana]	gi|645166209|gb|AIB04827.1|evalue = 2.10477e-123/NAC transcription factor, partial [Zea mays]
MSTRG.46894	-	Chr07K:48908572-48909348	2.77537	3.87891	3.60344	3.9448	0	0.226587	0	0.060375	0.226944	0.027365	0	0.287463	3.94497	3.68658e-06	3.92842	3.02732e-05	1.02765	0.724545	up	NA	NA	NA	NA	NA	NA	NA	NA	NA	-
MSTRG.46991	Pavir.7KG198100	Chr07K:50810422-50811939	18.5424	25.3107	16.3521	11.1861	0	0	0	0.039289	1.88572	0.383772	0.101865	0.109756	11.8124	0.000230526	17.9489	4.89122e-05	0.76635	0.374395	up	AT3G20180/e_value = 0.000000002	GRMZM2G022699_T01/e_value = 7E-84	LOC_Os04g39320.4/evalue = 2E-73	Sobic.006G113000.1/evalue = 2E-123	NA	GO:0044464, GO:0005623	GO:0005488, GO:0003824	GO:0008152, GO:0009987	F4I1X0/evalue = 0.000000328409|Heavy metal-associated isoprenylated plant protein 41 [Arabidopsis thaliana]	gi|357167794|ref|XP_003581336.1|evalue = 4.14514e-49/uncharacterized protein LOC100830180 [Brachypodium distachyon]
MSTRG.47261	-	Chr07K:53638870-53645278	6.92499	6.56512	4.11123	4.51514	1.21822	0.388289	3.65216	0.144965	0.270855	0.08942	0.155663	1.51655	4.44466	0.0013231	5.13514	0.00324463	1.13725	0.777393	up	AT5G63930/e_value = 0	GRMZM2G082191_T01/e_value = 0	LOC_Os04g42700.1/evalue = 0	Sobic.006G140000.2/evalue = 0	NA	GO:0005623, GO:0044464, GO:0043226, GO:0005576, GO:0016020, GO:0044425, GO:0044422, GO:0055044, GO:0030054	GO:0005488, GO:0003824, GO:0004871	GO:0032501, GO:0032502, GO:0022414, GO:0000003, GO:0009987, GO:0050789, GO:0065007, GO:0051704, GO:0051179, GO:0040007, GO:0071840, GO:0008152, GO:0050896, GO:0002376, GO:0048518, GO:0023052, GO:0048519, GO:0022610	Q9FZ59/evalue = 1.12224E-179|Leucine-rich repeat receptor-like protein kinase PEPR2 [Arabidopsis thaliana]	gi|992164762|gb|KXG26669.1|evalue = 0/hypothetical protein SORBI_3006G140000 [Sorghum bicolor]
MSTRG.47336	Pavir.7KG238800	Chr07K:54494526-54498810	14.7809	17.3467	6.31982	5.2477	0	0.097082	0.018021	0.067789	0.599212	0	0	0	9.41659	0.00089293	10.3135	0.0016397	0.999369	0.996569	up	AT1G21230/e_value = 2E-162	GRMZM2G145109_T01/e_value = 0	NA	Sobic.006G148400.2/evalue = 0	NA	GO:0044464, GO:0005623, GO:0005576, GO:0043226, GO:0016020, GO:0044422, GO:0055044, GO:0030054, GO:0044425	GO:0005488, GO:0003824, GO:0005198, GO:0004871	GO:0065007, GO:0009987, GO:0071840, GO:0032502, GO:0032501, GO:0022414, GO:0000003, GO:0008152, GO:0050896, GO:0050789, GO:0023052, GO:0051704, GO:0048518, GO:0040007, GO:0048519, GO:0051179, GO:0002376	Q9S9M5/evalue = 3.95225E-114|Wall-associated receptor kinase-like 1 [Arabidopsis thaliana]	gi|1394896859|gb|PWZ41113.1|evalue = 0/Wall-associated receptor kinase 5 [Zea mays]
MSTRG.47390	Pavir.7KG251300	Chr07K:55671061-55674788	2.78137	2.52037	3.93847	2.71547	0.11415	0.217312	0.087442	0.055189	1.89238	0.348821	0.430361	0.463828	2.27782	0.00556367	3.41661	0.000106673	0.743426	0.219012	up	AT4G05200/e_value = 0	GRMZM2G140752_T01/e_value = 0	LOC_Os05g41370.1/evalue = 0	Sobic.009G181300.1/evalue = 0	NA	GO:0044464, GO:0005623, GO:0043226, GO:0005576, GO:0044422, GO:0031974, GO:0016020, GO:0044425, GO:0055044, GO:0030054	GO:0005488, GO:0005198, GO:0003824, GO:0004871	GO:0032501, GO:0032502, GO:0022414, GO:0000003, GO:0051704, GO:0009987, GO:0065007, GO:0050789, GO:0050896, GO:0002376, GO:0048518, GO:0008152, GO:0023052, GO:0040007, GO:0071840, GO:0022610, GO:0051179, GO:0048519	Q9T0J1/evalue = 1.70861E-168|Cysteine-rich receptor-like protein kinase 26 [Arabidopsis thaliana]	gi|1205979736|ref|XP_021302848.1|evalue = 0/cysteine-rich receptor-like protein kinase 25 [Sorghum bicolor]
MSTRG.47423	Pavir.7KG256200	Chr07K:56422137-56426271	4.99211	4.96615	4.85819	4.20455	1.18072	1.52566	0.698203	0.689613	0.128825	0.037507	0.722992	0.267056	4.63139	1.41651e-05	2.48328	0.000254552	1.62668	0.0495627	up	AT4G13920/e_value = 5E-121	NA	NA	Sobic.003G162600.1/evalue = 0	NA	GO:0005623, GO:0044464, GO:0043226, GO:0005576, GO:0016020, GO:0044425, GO:0044422, GO:0055044, GO:0030054	GO:0005488, GO:0003824, GO:0004871	GO:0050896, GO:0008152, GO:0009987, GO:0050789, GO:0032502, GO:0065007, GO:0032501, GO:0022414, GO:0000003, GO:0051704, GO:0051179, GO:0040007, GO:0071840, GO:0002376, GO:0023052, GO:0048519, GO:0048518, GO:0022610	Q9SRL7/evalue = 2.75551E-104|Receptor-like protein 35 [Arabidopsis thaliana]	gi|1149776828|ref|XP_020178636.1|evalue = 1.83434e-09/receptor-like protein 12, partial [Aegilops tauschii subsp. tauschii]
MSTRG.47457	-	Chr07K:56708160-56711935	6.68785	3.24796	4.87181	4.56719	1.42456	0.848414	1.32355	0.730837	1.07709	1.88173	4.06074	1.43047	2.05283	0.000535151	3.0424	0.00230814	0.577587	0.0486616	up	AT5G10560/e_value = 4E-143	GRMZM2G177923_T01/e_value = 0	LOC_Os04g44840.1/evalue = 0	Sobic.006G157700.1/evalue = 0	NA	GO:0005623, GO:0044464, GO:0005576, GO:0043226, GO:0044422, GO:0016020, GO:0044421, GO:0055044, GO:0030054, GO:0044425	GO:0005488, GO:0003824	GO:0008152, GO:0065007, GO:0009987, GO:0050896, GO:0051704, GO:0002376, GO:0051179, GO:0032502, GO:0032501, GO:0022414, GO:0000003	P83344/evalue = 4.29538E-83|Putative beta-D-xylosidase (Fragment) [Prunus persica]	gi|1205964044|ref|XP_021318482.1|evalue = 0/probable beta-D-xylosidase 6 isoform X1 [Sorghum bicolor]
MSTRG.47572	-	Chr07K:58913189-58915701	1.39676	1.35037	1.27002	0.80281	0.020407	0.017819	0.076963	0	0.087364	0.034621	0.081095	0.035676	2.07193	0.000180631	2.20043	0.000357608	0.953746	0.0852971	up	AT2G37710/e_value = 3E-59	GRMZM2G381766_T01/e_value = 0	LOC_Os05g13770.1/evalue = 0.00000000007	Sobic.008G007200.1/evalue = 0	NA	GO:0044464, GO:0005623, GO:0043226, GO:0031974, GO:0044422, GO:0016020, GO:0005576, GO:0055044, GO:0030054, GO:0044425	GO:0003824, GO:0005488, GO:0004871, GO:0090729	GO:0009987, GO:0065007, GO:0050789, GO:0050896, GO:0032501, GO:0032502, GO:0008152, GO:0023052, GO:0071840, GO:0048518, GO:0051704, GO:0002376, GO:0048519, GO:0022610, GO:0001906	Q9M3E5/evalue = 2.69511E-48|Putative L-type lectin-domain containing receptor kinase I.1 [Arabidopsis thaliana]	gi|1002282542|ref|XP_015645562.1|evalue = 1.11382e-69/PREDICTED: L-type lectin-domain containing receptor kinase IV.1 [Oryza sativa Japonica Group]
MSTRG.47642	Pavir.7KG284900	Chr07K:59750823-59752597	2.51585	4.49668	2.994	2.07085	0	0	0	0	0.693441	0.406789	0.074527	0.527164	2.72012	0.000539347	3.85168	0.000565529	0.770958	0.0542802	up	AT3G50740/e_value = 3E-44	GRMZM2G120016_T01/e_value = 0	LOC_Os04g46980.1/evalue = 0	Sobic.006G174000.1/evalue = 0	K13495/CISZOG; cis-zeatin O-glucosyltransferase [EC:2.4.1.215]	GO:0044464, GO:0005623, GO:0043226, GO:0044425, GO:0016020	GO:0003824, GO:0005488	GO:0050789, GO:0040007, GO:0065007, GO:0048519, GO:0009987, GO:0008152, GO:0050896, GO:0051704, GO:0032502, GO:0032501, GO:0022414, GO:0000003, GO:0023052, GO:0098754, GO:0048518	Q9ZQG4/evalue = 1.46274E-41|UDP-glycosyltransferase 73B5 [Arabidopsis thaliana]	gi|1382762364|gb|PUZ48390.1|evalue = 0/hypothetical protein GQ55_7G241600 [Panicum hallii var. hallii]
MSTRG.47643	Pavir.7KG285000	Chr07K:59754897-59757047	6.52445	11.8855	5.75674	3.43808	0.035239	0.081849	0.022846	0.129776	1.52127	0.132336	0.272281	0.602711	4.57615	0.0024851	6.68678	0.00161946	0.775808	0.267214	up	AT2G15490/e_value = 2E-46	GRMZM2G086925_T01/e_value = 0	LOC_Os04g47720.1/evalue = 0	Sobic.006G174300.1/evalue = 0	K13495/CISZOG; cis-zeatin O-glucosyltransferase [EC:2.4.1.215]	GO:0044464, GO:0005623, GO:0043226, GO:0044425, GO:0016020	GO:0003824, GO:0005488	GO:0050789, GO:0040007, GO:0065007, GO:0048519, GO:0009987, GO:0008152, GO:0050896, GO:0051704, GO:0032502, GO:0032501, GO:0022414, GO:0000003, GO:0023052, GO:0098754, GO:0048518	Q8H0F2/evalue = 7.57238E-44|Anthocyanin 3'-O-beta-glucosyltransferase [Gentiana triflora]	gi|836004284|ref|XP_012703082.1|evalue = 0/putative cis-zeatin O-glucosyltransferase [Setaria italica]
MSTRG.47863	Pavir.7KG313400	Chr07K:62690434-62692673	3.34366	13.5445	6.50894	4.22608	0	0.079915	0	0.098842	0.437006	0	0	0	6.28946	0.00140543	6.20833	0.00430358	1.01337	0.907412	up	AT4G10500/e_value = 3E-155	GRMZM2G050234_T01/e_value = 0	LOC_Os04g49210.1/evalue = 0	Sobic.006G190100.1/evalue = 0	NA	GO:0044464, GO:0005623, GO:0043226, GO:0055044, GO:0030054, GO:0016020	GO:0003824, GO:0005488	GO:0050896, GO:0009987, GO:0071840, GO:0008152, GO:0065007, GO:0032502, GO:0000003, GO:0022414, GO:0032501, GO:0040007, GO:0051704, GO:0050789, GO:0048518, GO:0023052	Q7XM21/evalue = 3.1007E-68|Flavanone 3-dioxygenase 1 [Oryza sativa subsp. japonica]	gi|1070932425|gb|OEL20706.1|evalue = 0/Protein DMR6-LIKE OXYGENASE 1 [Dichanthelium oligosanthes]
MSTRG.48087	-	Chr07K:66367783-66371097	2.34762	2.33285	6.24863	2.68801	0	0.04066	0.011349	0.043014	0.171868	0.025268	0.11374	0.660163	3.35892	0.00317465	3.98684	0.00321653	0.876488	0.361684	up	AT1G30900/e_value = 5E-79	GRMZM2G115660_T01/e_value = 0	LOC_Os04g52190.1/evalue = 0	Sobic.006G211300.1/evalue = 0	NA	GO:0043226, GO:0044464, GO:0005623, GO:0044422, GO:0016020, GO:0005576, GO:0044421, GO:0044425	GO:0005488, GO:0003824	GO:0022610, GO:0032501, GO:0009987, GO:0032502, GO:0071840, GO:0051179, GO:0065007, GO:0050789, GO:0048518, GO:0050896, GO:0051704	O88322/evalue = 0.00000512717|Nidogen-2 [Mus musculus]	gi|1002262427|ref|XP_015635560.1|evalue = 6.37035e-107/PREDICTED: vacuolar-sorting receptor 7 [Oryza sativa Japonica Group]
MSTRG.48102	Pavir.7KG347800	Chr07K:66573392-66574399	2.76937	4.0779	2.33937	1.45532	0.148905	0.04204	0.677224	0.090544	1.0782	0.539392	0.55354	0.350497	2.18155	0.00928433	3.53162	0.0022104	0.683942	0.0643613	up	NA	NA	NA	NA	NA	NA	NA	NA	NA	gi|195608758|gb|ACG26209.1|evalue = 1.44827e-08/hypothetical protein [Zea mays]
MSTRG.48233	Pavir.7KG400900	Chr07K:68633537-68636948	3.68575	3.20607	2.6993	3.56407	0.51656	1.38213	0.640977	0.189737	0.949036	0.427968	0.585515	0.931554	2.47236	0.000157229	2.4185	0.00788295	1.05686	0.782187	up	AT1G11340/e_value = 0	GRMZM2G000620_T01/e_value = 0	LOC_Os04g54020.1/evalue = 1E-133	Sobic.006G229300.1/evalue = 0	NA	GO:0044464, GO:0005623, GO:0043226, GO:0055044, GO:0030054, GO:0016020, GO:0044425	GO:0005488, GO:0003824, GO:0004871	GO:0051704, GO:0000003, GO:0032501, GO:0009987, GO:0022414, GO:0051179, GO:0050789, GO:0065007, GO:0048518, GO:0008152, GO:0050896, GO:0002376, GO:0023052	Q9S972/evalue = 0|Receptor-like serine/threonine-protein kinase SD1-6 [Arabidopsis thaliana]	gi|992165357|gb|KXG27204.1|evalue = 0/hypothetical protein SORBI_3006G229800 [Sorghum bicolor]
MSTRG.48417	Pavir.7KG423700	Chr07K:70330840-70331478	2.68347	2.95895	2.52112	2.125	0	0.034526	0.15381	0	0.344944	0.205079	0	0.134413	3.01996	1.50722e-05	3.5994	1.17303e-05	0.905515	0.320889	up	AT1G16260/e_value = 6E-11	NA	NA	NA	NA	GO:0005623, GO:0044464, GO:0043226, GO:0044422, GO:0031974, GO:0005576, GO:0016020, GO:0044425, GO:0055044, GO:0030054, GO:0044421	GO:0003824, GO:0005488, GO:0005198, GO:0004871	GO:0009987, GO:0065007, GO:0050789, GO:0032502, GO:0032501, GO:0022414, GO:0000003, GO:0008152, GO:0023052, GO:0048518, GO:0050896, GO:0051704, GO:0048519, GO:0051179, GO:0002376, GO:0071840, GO:0040007, GO:0022610, GO:0008283, GO:0040011	Q39191/evalue = 0.00000149297|Wall-associated receptor kinase 1 [Arabidopsis thaliana]	gi|326505820|dbj|BAJ91149.1|evalue = 5.50897e-41/predicted protein [Hordeum vulgare subsp. vulgare]
MSTRG.48418	Pavir.7KG423800	Chr07K:70331608-70335446	2.86937	2.35546	3.29707	2.39938	0	0.019714	0	0	0.904004	0.176323	0.100031	0.060137	2.86949	0.000713825	3.70041	1.76822e-05	0.848213	0.362276	up	AT1G16260/e_value = 2E-127	GRMZM2G095209_T02/e_value = 0	NA	Sobic.006G243900.2/evalue = 0	NA	GO:0044464, GO:0005623, GO:0005576, GO:0043226, GO:0016020, GO:0044422, GO:0055044, GO:0030054, GO:0044425	GO:0005488, GO:0003824, GO:0005198, GO:0004871	GO:0065007, GO:0009987, GO:0071840, GO:0032502, GO:0032501, GO:0022414, GO:0000003, GO:0008152, GO:0050896, GO:0050789, GO:0023052, GO:0051704, GO:0048518, GO:0040007, GO:0048519, GO:0051179, GO:0002376	Q0WNY5/evalue = 1.72798E-122|Wall-associated receptor kinase-like 18 [Arabidopsis thaliana]	gi|326505820|dbj|BAJ91149.1|evalue = 0/predicted protein [Hordeum vulgare subsp. vulgare]
MSTRG.48595	Pavir.7KG378800	Chr07K:72483092-72486359	7.43106	7.62342	3.05142	3.83328	0.018571	0.032352	0.036121	0	0.097048	0.161067	0.14023	0.090385	5.50899	0.000468226	6.15868	0.00108172	0.90021	0.00303436	up	AT1G21270/e_value = 8E-136	NA	NA	Sobic.008G151000.1/evalue = 0	NA	GO:0005623, GO:0044464, GO:0043226, GO:0044422, GO:0031974, GO:0005576, GO:0016020, GO:0044425, GO:0055044, GO:0030054, GO:0044421	GO:0003824, GO:0005488, GO:0005198, GO:0004871	GO:0009987, GO:0065007, GO:0050789, GO:0032502, GO:0032501, GO:0022414, GO:0000003, GO:0008152, GO:0023052, GO:0048518, GO:0050896, GO:0051704, GO:0048519, GO:0051179, GO:0002376, GO:0071840, GO:0040007, GO:0022610, GO:0008283, GO:0040011	Q9S9M2/evalue = 2.17821E-95|Wall-associated receptor kinase-like 4 [Arabidopsis thaliana]	gi|944232479|gb|KQK96841.1|evalue = 0/hypothetical protein SETIT_011661mg [Setaria italica]
MSTRG.48663	Pavir.7KG369900	Chr07K:73187463-73195364	6.00052	3.72011	4.50549	2.99436	0.115139	0.410641	1.05295	0.600374	2.15423	0.993055	1.2726	1.84003	2.03273	0.00777308	4.37678	0.000355465	0.556713	0.0339037	up	AT5G15140/e_value = 2E-111	GRMZM2G315401_T01/e_value = 0	LOC_Os04g38540.1/evalue = 0	Sobic.006G105200.1/evalue = 0	K01785/galM; aldose 1-epimerase [EC:5.1.3.3]	GO:0005576, GO:0043226, GO:0044421, GO:0044464, GO:0005623	GO:0003824, GO:0005488	GO:0008152	D4AMB9/evalue = 7.30319E-43|Probable aldose 1-epimerase ARB_05372 [Arthroderma benhamiae]	gi|514801883|ref|XP_004975840.1|evalue = 0/aldose 1-epimerase [Setaria italica]
MSTRG.48922	Pavir.7NG020900	Chr07N:4453523-4455661	3.06574	4.75304	3.64694	2.68612	0.062	0	0.631446	0.144324	1.15415	0.321564	1.063	1.7955	2.19181	0.00920507	4.57689	0.00015438	0.536656	0.0427283	up	AT3G25400/e_value = 1E-48	NA	LOC_Os04g27950.1/evalue = 9E-85	NA	K16904/DCTPP1; dCTP diphosphatase [EC:3.6.1.12]	GO:0044464, GO:0005623, GO:0043226	GO:0005488, GO:0003824	GO:0009987, GO:0071840, GO:0008152, GO:0050896	Q32KY6/evalue = 6.14893E-31|dCTP pyrophosphatase 1 [Bos taurus]	gi|242065068|ref|XP_002453823.1|evalue = 2.49186e-55/dCTP pyrophosphatase 1 isoform X1 [Sorghum bicolor]
MSTRG.48974	Pavir.7NG028500	Chr07N:6314194-6314982	1.56902	1.90467	0.953772	1.07145	0	0	0	0	0	0	0	0	2.34535	0.000398795	2.35046	0.00119722	1	NA	up	NA	NA	NA	NA	NA	NA	NA	NA	NA	-
MSTRG.49136	-	Chr07N:12214998-12232920	2.83765	1.03709	1.3333	2.07912	0	0.093059	0.033323	0	0.274741	0	0.542477	0.036479	2.33637	0.00397358	2.73355	0.00393355	0.829459	0.202034	up	AT4G23130/e_value = 7E-30	NA	NA	NA	NA	GO:0044464, GO:0005623, GO:0043226, GO:0055044, GO:0030054, GO:0016020, GO:0044422, GO:0044425	GO:0005488, GO:0003824, GO:0004871	GO:0051704, GO:0000003, GO:0032501, GO:0009987, GO:0022414, GO:0008152, GO:0050896, GO:0032502, GO:0023052, GO:0050789, GO:0065007, GO:0002376, GO:0048518, GO:0051179	O64776/evalue = 4.51133E-27|G-type lectin S-receptor-like serine/threonine-protein kinase At1g61440 [Arabidopsis thaliana]	gi|1256622526|ref|XP_022684612.1|evalue = 5.47247e-136/putative receptor-like protein kinase At4g00960 isoform X2 [Setaria italica]
MSTRG.49192	Pavir.7NG059700	Chr07N:14225355-14226188	5.36844	6.80895	6.84811	3.17571	0.075988	0.198726	0.073898	0.070544	2.5012	0.46704	0.727154	0.451943	3.27659	0.00602878	5.56577	0.000438194	0.645248	0.146713	up	AT2G38900/e_value = 4E-10	NA	NA	NA	NA	GO:0005576	GO:0098772	GO:0050896	P81712/evalue = 0.00000311218|Subtilisin inhibitor CLSI-I [Canavalia lineata]	gi|474301515|gb|EMS61614.1|evalue = 5.47689e-25/Subtilisin-chymotrypsin inhibitor-2A [Triticum urartu]
MSTRG.49209	-	Chr07N:15003007-15006922	13.7754	7.13823	10.8935	10.9854	2.61782	1.80636	12.6608	7.06958	0.905882	5.96143	2.94854	3.07146	3.10172	0.00328593	3.97323	0.00179839	0.885727	0.579943	up	AT5G67320/e_value = 3E-49	NA	LOC_Os07g22220.1/evalue = 0	Sobic.006G019300.2/evalue = 0	K04508/TBL1; transducin (beta)-like 1	GO:0032991, GO:0005623, GO:0044464, GO:0043226, GO:0044422, GO:0099080, GO:0031974	GO:0005488, GO:0140110	GO:0032502, GO:0032501, GO:0040007, GO:0009987, GO:0008152, GO:0065007, GO:0050789, GO:0048519, GO:0071840, GO:0050896, GO:0048518, GO:0023052	Q7SZM9/evalue = 8.97763E-19|F-box-like/WD repeat-containing protein TBL1XR1-A [Xenopus laevis]	gi|357111006|ref|XP_003557306.1|evalue = 6.50781e-119/WD40 repeat-containing protein HOS15 [Brachypodium distachyon]
MSTRG.49261	-	Chr07N:18105909-18107211	0.993168	1.31761	1.87046	1.97333	0.116345	0.101254	0.226289	0.249524	0.033833	0.016817	0.015263	0	2.45603	0.000317586	2.19554	0.00230099	1.12038	0.0213717	up	NA	NA	NA	NA	NA	NA	NA	NA	NA	-
MSTRG.49482	Pavir.7NG099700	Chr07N:26609931-26610977	22.6743	22.867	22.2855	16.5189	0.833553	1.32588	0.844339	0.681157	2.54543	1.02074	2.10917	1.11987	8.37345	2.00459e-05	10.8548	2.70373e-05	0.755561	0.671664	up	AT4G32110/e_value = 6E-13	GRMZM2G003970_T02/e_value = 3E-102	LOC_Os11g30760.2/evalue = 6E-87	Sobic.005G122300.1/evalue = 3E-110	NA	NA	NA	GO:0032501, GO:0032502, GO:0051704, GO:0009987, GO:0000003, GO:0022414	Q2QR54/evalue = 0.00000299805|TPD1 protein homolog 1A [Oryza sativa subsp. japonica]	gi|1002304951|ref|XP_015615819.1|evalue = 1.41986e-55/PREDICTED: uncharacterized protein LOC4350562 [Oryza sativa Japonica Group]
MSTRG.49836	-	Chr07N:38786633-38995136	1.1409	3.40089	2.76846	2.31071	0.095185	0.114133	0.17356	0.284081	0.513711	0.71062	0.062149	1.1309	2.04702	0.00960708	2.76651	0.00588621	0.805179	0.286882	up	AT4G13420/e_value = 0	GRMZM2G093826_T01/e_value = 0	NA	Sobic.006G061300.1/evalue = 0	K03549/kup; KUP system potassium uptake protein	GO:0043226, GO:0005623, GO:0044464, GO:0016020, GO:0044425, GO:0044422	GO:0005215, GO:0003824	GO:0051179, GO:0009987, GO:0032502, GO:0071840, GO:0040007	Q6H4R6/evalue = 0|Potassium transporter 23 [Oryza sativa subsp. japonica]	gi|12862384|dbj|BAB32445.1|evalue = 0/high-affinity potassium transporter [Phragmites australis]
MSTRG.50287	Pavir.7NG180700	Chr07N:46998044-46998656	4.59081	6.81785	12.5235	9.77504	0.368098	0.46787	1.95735	1.19906	1.20689	0.499757	0.471699	0.978274	4.93036	0.000510687	6.25254	0.0018738	0.943603	0.817987	up	NA	NA	NA	NA	NA	NA	NA	NA	NA	gi|573919600|ref|XP_006647412.1|evalue = 6.99191e-12/PREDICTED: uncharacterized protein LOC102703839 [Oryza brachyantha]
MSTRG.50289	Pavir.7NG180400	Chr07N:47047488-47051440	2.76415	2.24419	2.17217	1.44103	0.047983	0.141982	0.114348	0.31532	0.714848	0.096698	1.03076	0.472206	2.04957	0.00748351	2.76703	0.000818737	0.721938	0.123921	up	AT4G39640/e_value = 0	GRMZM2G065073_T02/e_value = 0	LOC_Os04g38450.1/evalue = 0	Sobic.006G104300.1/evalue = 0	K18592/GGT1_5; gamma-glutamyltranspeptidase / glutathione hydrolase / leukotriene-C4 hydrolase [EC:2.3.2.2 3.4.19.13 3.4.19.14]	GO:0005623, GO:0044464, GO:0043226, GO:0005576, GO:0044422, GO:0016020, GO:0044425, GO:0044421, GO:0055044, GO:0030054	GO:0003824	GO:0050896, GO:0008152, GO:0009987, GO:0065007, GO:0002376, GO:0050789, GO:0071840, GO:0098754, GO:0048519, GO:0000003, GO:0032501, GO:0022414, GO:0051704, GO:0032502, GO:0051179	A6NGU5/evalue = 2.84224E-90|Putative glutathione hydrolase 3 proenzyme [Homo sapiens]	gi|1382761433|gb|PUZ47459.1|evalue = 0/hypothetical protein GQ55_7G166400 [Panicum hallii var. hallii]
MSTRG.50405	Pavir.7NG242800	Chr07N:48351743-48353126	10.7215	10.7275	14.2705	7.93097	0	0	0.0697	0.022417	1.82065	0.364498	0	0.865855	6.80942	0.00613889	11.8145	3.91037e-05	0.731584	0.0694574	up	AT3G20180/e_value = 0.00000002	GRMZM2G022699_T01/e_value = 3E-87	LOC_Os04g39320.4/evalue = 7E-77	Sobic.006G113000.1/evalue = 3E-145	NA	GO:0044464, GO:0005623	GO:0005488, GO:0003824	GO:0008152, GO:0009987	F4I1X0/evalue = 0.00000322327|Heavy metal-associated isoprenylated plant protein 41 [Arabidopsis thaliana]	gi|357167794|ref|XP_003581336.1|evalue = 1.19599e-40/uncharacterized protein LOC100830180 [Brachypodium distachyon]
MSTRG.50601	-	Chr07N:50512435-50513656	12.1199	7.06966	12.9247	8.2426	0	0.078347	0	0	0.785302	0.681743	0.442114	0.771416	6.45174	6.6387e-05	10.6731	5.52814e-05	0.646234	0.000322213	up	NA	GRMZM2G005633_T02/e_value = 1E-165	LOC_Os02g39330.1/evalue = 4E-85	Sobic.006G132100.2/evalue = 2E-167	NA	NA	NA	NA	NA	gi|214014664|gb|ACJ61982.1|evalue = 1.14035e-98/chitinase [Zea mays subsp. parviglumis]
MSTRG.50667	Pavir.7NG259100	Chr07N:51689743-51692089	1.98792	1.58421	4.13817	2.81485	0	0	0	0	0	0	2.33533	0	2.75719	0.00861772	3.48693	0.00193595	0.591869	0.178719	up	AT4G32060/e_value = 4E-94	GRMZM2G074689_T01/e_value = 0	LOC_Os04g42430.1/evalue = 0	Sobic.006G138300.1/evalue = 0	NA	GO:0005623, GO:0044464, GO:0016020, GO:0043226, GO:0044422, GO:0044425, GO:0031974, GO:0032991	GO:0003824, GO:0005488, GO:0005215	GO:0008152, GO:0051179, GO:0071840, GO:0009987, GO:0050896, GO:0007610, GO:0032501, GO:0065007	A8WQT4/evalue = 1.63582E-24|Calcium uptake protein 1 homolog, mitochondrial [Caenorhabditis briggsae]	gi|1002263697|ref|XP_015636188.1|evalue = 5.72011e-140/PREDICTED: calcium uptake protein 1 homolog, mitochondrial [Oryza sativa Japonica Group]
MSTRG.50673	-	Chr07N:51768907-51775869	14.3959	9.00976	9.03432	6.16166	2.5975	2.09652	3.52207	3.86671	2.8192	2.21999	3.22976	3.19254	2.69388	0.00278841	3.11408	0.0041386	0.931858	0.612196	up	AT1G80050/e_value = 1E-87	GRMZM2G170101_T03/e_value = 0	LOC_Os04g42520.1/evalue = 0	Sobic.006G138800.1/evalue = 0	K00759/APRT; adenine phosphoribosyltransferase [EC:2.4.2.7]	GO:0043226, GO:0005623, GO:0044464, GO:0016020	GO:0005488, GO:0005215, GO:0003824	GO:0008152, GO:0009987, GO:0065007	A7FL92/evalue = 5.92249E-53|Adenine phosphoribosyltransferase [Yersinia pseudotuberculosis serotype O:1b]	gi|40019121|gb|AAR37033.1|evalue = 1.80741e-119/adenine phosphoribosyltransferase [Zea mays]
MSTRG.50745	-	Chr07N:53640160-53668487	8.04709	5.90018	10.3244	5.80022	0.316983	0	0.639153	0.677069	0	0	0	3.03637	5.71213	0.00626543	7.28603	0.00016535	0.972309	0.955002	up	AT4G13510/e_value = 0	GRMZM2G175140_T01/e_value = 0	LOC_Os04g43070.1/evalue = 0	Sobic.006G143100.2/evalue = 0	K03320/amt; ammonium transporter, Amt family	GO:0043226, GO:0044464, GO:0005623, GO:0044422, GO:0016020, GO:0044425, GO:0055044, GO:0030054	GO:0005215, GO:0005488, GO:0004871	GO:0032502, GO:0032501, GO:0051179, GO:0040007, GO:0009987, GO:0050896, GO:0051704, GO:0071840, GO:0050789, GO:0065007, GO:0019740, GO:0098743, GO:0000003	Q9SVT8/evalue = 0|Ammonium transporter 1 member 4 [Arabidopsis thaliana]	gi|15705368|gb|AAL05612.1|AF289477_1evalue = 0/ammonium transporter 1-1 [Oryza sativa]
MSTRG.50798	Pavir.7NG355100	Chr07N:54160349-54163941	2.01861	2.39631	2.21597	1.28955	0	0.010115	0.018398	0	0.144991	0.15669	0.025014	0.04341	2.69211	0.000187121	2.94128	0.000314126	0.931846	0.134282	up	AT1G21230/e_value = 2E-166	GRMZM2G145109_T01/e_value = 0	NA	Sobic.006G148400.2/evalue = 0	NA	GO:0044464, GO:0005623, GO:0005576, GO:0043226, GO:0016020, GO:0044422, GO:0055044, GO:0030054, GO:0044425	GO:0003824, GO:0005198, GO:0005488, GO:0004871	GO:0065007, GO:0009987, GO:0071840, GO:0032502, GO:0032501, GO:0022414, GO:0000003, GO:0008152, GO:0050896, GO:0050789, GO:0023052, GO:0051704, GO:0048518, GO:0040007, GO:0048519, GO:0051179, GO:0002376	Q9LMT9/evalue = 5.94879E-110|Putative wall-associated receptor kinase-like 13 [Arabidopsis thaliana]	gi|1394896859|gb|PWZ41113.1|evalue = 0/Wall-associated receptor kinase 5 [Zea mays]
MSTRG.50941	Pavir.7NG342400	Chr07N:55995374-56000694	45.1583	44.0787	33.9624	36.6783	7.10691	11.2272	9.54891	18.2292	15.0396	20.8064	13.9057	24.2223	2.11548	0.00404058	3.45894	0.00586629	0.650753	0.185444	up	AT1G62710/e_value = 0	GRMZM2G062554_T01/e_value = 0	NA	Sobic.006G161300.1/evalue = 0	K01369/LGMN; legumain [EC:3.4.22.34]	GO:0005623, GO:0044464, GO:0044422, GO:0043226, GO:0031974, GO:0005576, GO:0016020, GO:0044425, GO:0032991, GO:0044421	GO:0003824, GO:0045735	GO:0051179, GO:0032502, GO:0050789, GO:0040007, GO:0032501, GO:0065007, GO:0048519, GO:0009987, GO:0023052, GO:0050896, GO:0048518, GO:0008283, GO:0007610, GO:0008152, GO:0022414, GO:0000003, GO:0040011, GO:0002376, GO:0071840	P49044/evalue = 0|Vacuolar-processing enzyme [Vicia sativa]	gi|313660968|emb|CBX26639.1|evalue = 0/vacuolar processing enzyme 2c [Hordeum vulgare subsp. vulgare]
MSTRG.51213	Pavir.7NG301900	Chr07N:60010807-60013731	2.85101	3.58963	1.97378	1.10322	0.02396	0.134333	0.278231	0	0.67758	0.134971	0.203113	0.253275	2.46172	0.00670554	3.17947	0.00507126	0.849834	0.274853	up	AT4G11280/e_value = 0	GRMZM2G164405_T01/e_value = 0	LOC_Os04g48850.1/evalue = 0	Sobic.006G187900.1/evalue = 0	K20772/ACS1_2_6; 1-aminocyclopropane-1-carboxylate synthase 1/2/6 [EC:4.4.1.14]	GO:0044464, GO:0005623, GO:0044422, GO:0043226, GO:0031974, GO:0005576, GO:0044421, GO:0016020	GO:0005488, GO:0003824, GO:0140110	GO:0009987, GO:0008152, GO:0050896, GO:0032502, GO:0000003, GO:0022414, GO:0032501, GO:0065007, GO:0040007, GO:0050789, GO:0071840, GO:0051704	P29535/evalue = 0|1-aminocyclopropane-1-carboxylate synthase 4 [Solanum lycopersicum]	gi|1394902836|gb|PWZ46575.1|evalue = 0/1-aminocyclopropane-1-carboxylate synthase [Zea mays]
MSTRG.51245	Pavir.7NG306800	Chr07N:60370809-60378696	56.8922	44.235	29.8014	25.4934	0.031387	0.027406	0.061047	0	0.612013	0.163261	0.293268	0.19428	29.2882	0.000393806	38.9865	0.00112631	0.802188	NA	up	AT5G24530/e_value = 2E-160	GRMZM2G322586_T01/e_value = 0	LOC_Os04g49194.1/evalue = 0	Sobic.006G190000.1/evalue = 0	NA	GO:0044464, GO:0005623, GO:0043226, GO:0055044, GO:0030054, GO:0016020	GO:0003824, GO:0005488	GO:0050896, GO:0008152, GO:0009987, GO:0065007, GO:0032502, GO:0000003, GO:0022414, GO:0032501, GO:0040007, GO:0071840, GO:0051704, GO:0050789, GO:0048518, GO:0023052	Q8W2X5/evalue = 8.4e-176|Flavanone 3-dioxygenase 2 [Oryza sativa subsp. japonica]	gi|1147561171|ref|XP_020084146.1|evalue = 0/protein DOWNY MILDEW RESISTANCE 6 [Ananas comosus]
MSTRG.51246	Pavir.7NG306900	Chr07N:60378032-60381261	0.887296	3.26873	2.46656	2.25169	0	0.019663	0.043799	0.081345	0.05913	0	0	0	3.00726	0.00187728	2.86054	0.00748577	1.01961	0.523928	up	AT4G10500/e_value = 4E-56	GRMZM2G050234_T01/e_value = 0	LOC_Os04g49210.1/evalue = 0	Sobic.006G190100.1/evalue = 0	NA	GO:0044464, GO:0005623, GO:0043226, GO:0055044, GO:0030054, GO:0016020	GO:0003824, GO:0005488	GO:0050896, GO:0008152, GO:0009987, GO:0065007, GO:0032502, GO:0000003, GO:0022414, GO:0032501, GO:0040007, GO:0071840, GO:0051704, GO:0050789, GO:0048518, GO:0023052	P41090/evalue = 2.8326E-15|Naringenin,2-oxoglutarate 3-dioxygenase [Vitis vinifera]	gi|242076892|ref|XP_002448382.1|evalue = 2.7164e-103/protein DMR6-LIKE OXYGENASE 1 [Sorghum bicolor]
MSTRG.51448	Pavir.7NG405300	Chr07N:63101046-63104720	2.14117	0.921946	2.69311	1.84719	0	0	0.064561	0	0	0	0.129205	0.052663	2.72735	0.00115018	2.91924	0.00255801	0.9379	0.0702366	up	AT1G30900/e_value = 0	GRMZM2G115660_T01/e_value = 0	LOC_Os04g52190.1/evalue = 0	Sobic.006G211300.1/evalue = 0	NA	GO:0043226, GO:0044464, GO:0005623, GO:0016020, GO:0044425, GO:0044422, GO:0031974, GO:0005576, GO:0044421, GO:0032991	GO:0005488, GO:0038024, GO:0004871	GO:0022610, GO:0032502, GO:0032501, GO:0065007, GO:0050789, GO:0009987, GO:0023052, GO:0050896, GO:0051179, GO:0071840, GO:0008152, GO:0048518	P14543/evalue = 0.00000389098|Nidogen-1 [Homo sapiens]	gi|222629532|gb|EEE61664.1|evalue = 0/hypothetical protein OsJ_16123 [Oryza sativa Japonica Group]
MSTRG.51940	Pavir.7NG427600	Chr07N:68595100-68596722	3.22163	5.95033	10.847	3.63968	0.030981	0	0	0	1.82617	0.738581	0.122536	0.232823	3.77445	0.00639585	6.02534	0.00273764	0.703941	0.215259	up	AT5G48930/e_value = 2E-67	GRMZM2G166212_T01/e_value = 7E-26	LOC_Os04g56910.1/evalue = 0	Sobic.005G183700.1/evalue = 2E-69	K13065/E2.3.1.133; shikimate O-hydroxycinnamoyltransferase [EC:2.3.1.133]	GO:0044464, GO:0005623, GO:0043226, GO:0016020	GO:0003824	GO:0008152, GO:0032502, GO:0009987, GO:0032501, GO:0050896, GO:0043473, GO:0065007, GO:0071840, GO:0050789, GO:0048518, GO:0023052, GO:0051179, GO:0040007	Q9FI78/evalue = 1.27646E-67|Shikimate O-hydroxycinnamoyltransferase [Arabidopsis thaliana]	gi|30025135|gb|AAO73071.1|evalue = 0/agmatine coumaroyltransferase [Hordeum vulgare]
MSTRG.51972	Pavir.7NG432100	Chr07N:68933985-68935546	11.8	12.5188	6.51513	4.09286	0	0	0	0	0.718897	0.431989	0.178217	0	6.88177	0.00107952	9.23355	0.00100595	0.790735	0.174482	up	AT4G22300/e_value = 1E-40	GRMZM2G464157_T01/e_value = 0	LOC_Os04g57390.1/evalue = 4E-124	Sobic.006G259501.1/evalue = 2E-73	NA	GO:0044464, GO:0005623, GO:0043226, GO:0005576, GO:0044421, GO:0016020	GO:0003824	GO:0050896, GO:0051704, GO:0002376, GO:0065007, GO:0009987, GO:0050789, GO:0008152, GO:0051179, GO:0048519	P70470/evalue = 0.00000000000123198|Acyl-protein thioesterase 1 [Rattus norvegicus]	gi|1382763404|gb|PUZ49430.1|evalue = 2.85683e-65/hypothetical protein GQ55_7G325200 [Panicum hallii var. hallii]
MSTRG.52482	Pavir.8KG054600	Chr08K:6802449-6804718	5.35117	3.73815	3.28229	2.0649	0	0	0.059959	0	0.748226	0.042778	0.346252	0.425123	3.23846	0.00204179	4.65974	0.000690844	0.763167	0.102862	up	AT5G42440/e_value = 4E-89	GRMZM2G009818_T01/e_value = 3E-30	LOC_Os11g06780.1/evalue = 0	Sobic.005G052000.1/evalue = 0	NA	GO:0044464, GO:0005623, GO:0043226, GO:0044422, GO:0031974, GO:0016020, GO:0044425, GO:0055044, GO:0030054	GO:0003824, GO:0005488, GO:0005198, GO:0004871	GO:0032501, GO:0032502, GO:0022414, GO:0000003, GO:0051704, GO:0009987, GO:0050789, GO:0008152, GO:0065007, GO:0023052, GO:0048518, GO:0050896, GO:0040007, GO:0071840, GO:0051179, GO:0048519, GO:0002376	Q9ZWC8/evalue = 3.41625E-69|Serine/threonine-protein kinase BRI1-like 1 [Arabidopsis thaliana]	gi|1149699674|ref|XP_020154164.1|evalue = 6.48264e-160/leucine-rich repeat receptor protein kinase MSL1-like [Aegilops tauschii subsp. tauschii]
MSTRG.52528	Pavir.8KG059600	Chr08K:7347226-7350516	10.2956	12.5947	14.8292	5.66477	0.033255	0.058292	0.050093	0.003878	1.92293	0.367344	0.352438	0.175834	6.93039	0.00105259	10.8729	0.000277418	0.713185	0.240617	up	AT5G50140/e_value = 4E-11	GRMZM2G023827_T01/e_value = 0	NA	Sobic.001G418400.2/evalue = 0	NA	NA	NA	NA	NA	gi|1238297642|gb|PAN20275.1|evalue = 3.71019e-13/hypothetical protein PAHAL_3G396800 [Panicum hallii]
MSTRG.52560	Pavir.8KG064900	Chr08K:7794235-7795330	3.02889	1.70043	1.51564	2.18526	0	0	0	0	0.066126	0	0.146699	0	2.93446	0.000204428	3.14414	0.000519013	0.934966	0.146791	up	AT3G47580/e_value = 3E-50	NA	LOC_Os11g07250.1/evalue = 1E-134	Sobic.005G065000.1/evalue = 0	NA	GO:0044464, GO:0005623, GO:0044422, GO:0043226, GO:0031974, GO:0005576, GO:0016020, GO:0044425, GO:0055044, GO:0030054, GO:0044421	GO:0003824, GO:0005488, GO:0005198, GO:0004871	GO:0050896, GO:0008152, GO:0009987, GO:0065007, GO:0050789, GO:0032501, GO:0032502, GO:0022414, GO:0000003, GO:0023052, GO:0048518, GO:0051704, GO:0051179, GO:0002376, GO:0048519, GO:0040007, GO:0071840, GO:0022610, GO:0008283, GO:0040011	O49318/evalue = 4.60161E-31|Probable leucine-rich repeat receptor-like protein kinase At2g33170 [Arabidopsis thaliana]	gi|222615597|gb|EEE51729.1|evalue = 1.40937e-106/hypothetical protein OsJ_33133 [Oryza sativa Japonica Group]
MSTRG.52561	Pavir.8KG065000	Chr08K:7795331-7796205	2.07464	1.29686	2.36306	1.37471	0.027732	0	0	0	0.147404	0	0.025793	0	2.62925	0.000315239	2.75469	0.000597731	0.982509	0.682475	up	AT3G47580/e_value = 2E-38	NA	LOC_Os11g07130.1/evalue = 6E-52	Sobic.005G065000.1/evalue = 8E-176	NA	GO:0044464, GO:0005623, GO:0044422, GO:0043226, GO:0031974, GO:0005576, GO:0016020, GO:0044425, GO:0055044, GO:0030054	GO:0003824, GO:0005488, GO:0005198, GO:0004871	GO:0050896, GO:0008152, GO:0009987, GO:0032501, GO:0032502, GO:0022414, GO:0000003, GO:0051704, GO:0050789, GO:0065007, GO:0023052, GO:0048518, GO:0051179, GO:0002376, GO:0048519, GO:0040007, GO:0071840, GO:0022610	F4I2N7/evalue = 0.000000056029|Receptor-like protein kinase 7 [Arabidopsis thaliana]	gi|1205958636|ref|XP_002450439.2|evalue = 9.94074e-07/receptor kinase-like protein Xa21 [Sorghum bicolor]
MSTRG.52626	Pavir.8KG076400	Chr08K:9074108-9075046	2.31346	2.57693	3.599	2.06076	0.477674	0.467861	1.45325	0.482638	0.414021	0.209892	0.95081	0.116386	2.6376	0.00097305	2.67968	0.00104703	0.965642	0.78737	up	NA	NA	NA	NA	NA	NA	NA	NA	NA	-
MSTRG.52733	Pavir.8KG095300	Chr08K:11316595-11320685	3.20761	2.16556	1.73639	1.3543	0.015299	0	0	0	0.377325	0.298019	0.42303	0.047383	2.41233	0.00172389	3.11589	0.0011923	0.766479	0.0270699	up	AT4G11000/e_value = 0.00000001	GRMZM2G023827_T01/e_value = 4E-150	LOC_Os11g04830.1/evalue = 0.0000000000002	Sobic.005G038300.2/evalue = 0	NA	NA	NA	NA	NA	gi|357144853|ref|XP_003573436.1|evalue = 8.28072e-21/uncharacterized protein LOC100828510 [Brachypodium distachyon]
MSTRG.52811	-	Chr08K:14825843-14827735	2.08616	2.95907	2.88726	1.90255	0.377222	0.36925	0	0.012391	0.305451	0.142006	0.327924	0.310884	2.69321	0.000138452	2.4987	0.000754389	1.01515	0.881129	up	AT3G14920/e_value = 9E-35	GRMZM2G117963_T01/e_value = 0	LOC_Os01g10960.1/evalue = 0	Sobic.003G023666.1/evalue = 0	NA	NA	GO:0003824	NA	P81898/evalue = 9.4315E-38|Peptide-N4-(N-acetyl-beta-glucosaminyl)asparagine amidase A [Prunus dulcis]	gi|1002228330|ref|XP_015636793.1|evalue = 8.42909e-42/PREDICTED: uncharacterized protein LOC4325525 [Oryza sativa Japonica Group]
MSTRG.52905	Pavir.8KG128300	Chr08K:19384104-19385329	41.9933	38.8895	45.6656	29.6793	1.29811	1.67421	1.32642	0.879016	1.87497	0.898429	2.03781	2.08136	14.8066	1.40483e-05	16.923	1.1085e-05	0.876525	0.480229	up	AT4G32110/e_value = 4E-12	GRMZM2G003970_T02/e_value = 2E-109	LOC_Os11g30760.2/evalue = 2E-87	Sobic.005G122300.1/evalue = 4E-110	NA	NA	NA	GO:0032501, GO:0032502, GO:0051704, GO:0009987, GO:0000003, GO:0022414	Q2QR54/evalue = 0.00000408683|TPD1 protein homolog 1A [Oryza sativa subsp. japonica]	gi|1002304951|ref|XP_015615819.1|evalue = 8.14324e-55/PREDICTED: uncharacterized protein LOC4350562 [Oryza sativa Japonica Group]
MSTRG.53024	Pavir.8KG150100	Chr08K:25143656-25145077	1.46642	1.29251	1.48479	1.17351	0	0	0	0	0.16696	0.091049	0.306093	0.131752	2.02104	1.91417e-05	2.36402	6.69054e-06	0.835491	0.0115508	up	NA	NA	NA	NA	NA	NA	NA	NA	NA	gi|944229797|gb|KQK94183.1|evalue = 4.49905e-08/hypothetical protein SETIT_027148mg [Setaria italica]
MSTRG.53025	Pavir.8KG150200	Chr08K:25148249-25150248	5.37573	4.60736	2.69762	2.83203	0.789817	0.853383	0.471681	0.249375	0.903771	0.769287	0.448514	0.653193	2.79481	0.00134276	2.80465	0.00577409	1.03445	0.764803	up	NA	NA	NA	NA	NA	NA	NA	NA	NA	gi|1382758236|gb|PUZ44278.1|evalue = 7.68818e-08/hypothetical protein GQ55_8G077500 [Panicum hallii var. hallii]
MSTRG.53032	-	Chr08K:25352779-25353469	6.79457	5.98489	4.74122	3.18356	1.07599	0.708569	0.362145	0.192261	1.00689	0.924313	0.485604	1.1379	3.17109	0.000867913	3.46728	0.00373779	0.960419	0.781293	up	NA	NA	NA	NA	NA	NA	NA	NA	NA	-
MSTRG.53049	Pavir.8KG153500	Chr08K:25755153-25756088	9.47295	7.48445	11.7491	8.65778	2.60797	3.85551	5.2921	3.4225	4.97982	2.53285	4.45765	3.83796	2.0999	0.00523139	2.59336	0.00170635	0.879508	0.534106	up	AT3G50950/e_value = 5E-13	NA	NA	NA	NA	GO:0044464, GO:0005623, GO:0016020	GO:0005488	GO:0050896, GO:0051704, GO:0065007, GO:0050789, GO:0009987, GO:0023052	Q9LQ54/evalue = 0.00000284093|Probable disease resistance protein At1g59620 [Arabidopsis thaliana]	gi|1149766745|ref|XP_020148265.1|evalue = 5.63242e-86/probable disease resistance protein RXW24L [Aegilops tauschii subsp. tauschii]
MSTRG.53050	-	Chr08K:25757089-25760334	5.639	4.95291	8.46485	5.78401	2.10372	1.83511	2.36711	2.90204	3.48251	1.90586	2.34215	2.41202	2.0087	0.00388558	2.29983	0.00377143	0.943058	0.703051	up	AT3G46530/e_value = 4E-16	NA	NA	NA	NA	GO:0044464, GO:0005623, GO:0016020, GO:0044425	GO:0005488	GO:0050896, GO:0051704, GO:0002376, GO:0065007, GO:0050789, GO:0009987, GO:0023052	Q9STE7/evalue = 0.000000936298|Putative disease resistance RPP13-like protein 3 [Arabidopsis thaliana]	gi|1142694590|gb|AQK58516.1|evalue = 7.18784e-74/Disease resistance protein RPM1 [Zea mays]
MSTRG.53114	-	Chr08K:27615085-27620768	6.05814	4.45786	2.13108	5.85061	0.03875	0.017291	0.196565	0.755105	0.480757	0	0.314209	0.322957	4.22309	0.0014167	4.81188	0.00387996	0.943343	0.775122	up	AT1G05890/e_value = 1E-136	GRMZM2G082302_T01/e_value = 0	LOC_Os09g38630.1/evalue = 0	Sobic.005G210000.1/evalue = 0	K11968/ARIH1; ariadne-1 [EC:2.3.2.31]	GO:0043226, GO:0005623, GO:0044464, GO:0044422, GO:0031974, GO:0032991, GO:0016020, GO:0044425, GO:0030054	GO:0003824, GO:0005488, GO:0140110	GO:0032501, GO:0007610, GO:0051704, GO:0022414, GO:0000003, GO:0050789, GO:0032502, GO:0048518, GO:0065007, GO:0050896, GO:0009987, GO:0023052, GO:0008152, GO:0071840, GO:0002376, GO:0001906, GO:0040007, GO:0051179, GO:0048519, GO:0008283	O95376/evalue = 9.54951E-53|E3 ubiquitin-protein ligase ARIH2 [Homo sapiens]	gi|944231371|gb|KQK95757.1|evalue = 0/hypothetical protein SETIT_027355mg [Setaria italica]
MSTRG.53139	Pavir.8KG167300	Chr08K:28526868-28527659	7.85774	20.7102	7.37944	5.45461	0.063803	0.104391	0.122561	0.029616	2.92292	0.986877	0.850654	1.23205	4.08816	0.00555758	9.18591	0.00186088	0.502025	0.019075	up	NA	NA	NA	NA	NA	NA	NA	NA	NA	gi|944229932|gb|KQK94318.1|evalue = 2.21744e-09/hypothetical protein SETIT_026974mg [Setaria italica]
MSTRG.53466	Pavir.8KG218100	Chr08K:42529131-42531686	10.8221	11.361	9.41011	6.75093	3.72343	3.27919	1.77263	1.98615	4.92414	3.39862	3.36775	4.60056	2.04318	0.00251893	2.36598	0.00549517	0.870441	0.235961	up	AT1G34300/e_value = 0	GRMZM2G113158_T01/e_value = 0	LOC_Os03g62180.1/evalue = 0	Sobic.001G020500.1/evalue = 0	NA	GO:0005623, GO:0044464, GO:0043226, GO:0044422, GO:0005576, GO:0016020, GO:0044425, GO:0031974, GO:0055044, GO:0030054	GO:0005488, GO:0005198, GO:0003824, GO:0004871	GO:0032501, GO:0032502, GO:0022414, GO:0000003, GO:0009987, GO:0065007, GO:0050789, GO:0051704, GO:0008152, GO:0023052, GO:0048518, GO:0050896, GO:0040007, GO:0071840, GO:0051179, GO:0048519, GO:0002376, GO:0022610	Q7FAZ0/evalue = 1.47904E-112|G-type lectin S-receptor-like serine/threonine-protein kinase LECRK4 [Oryza sativa subsp. japonica]	gi|573926686|ref|XP_006650869.1|evalue = 0/PREDICTED: G-type lectin S-receptor-like serine/threonine-protein kinase At1g34300 isoform X1 [Oryza brachyantha]
MSTRG.53736	Pavir.8KG270100	Chr08K:56793615-56805160	2.77665	3.29903	4.65016	4.88323	0.341665	0.532973	0.569	0.157621	1.1183	0.719321	1.65575	1.10595	2.28401	0.00269711	3.51455	0.00089596	0.616975	0.0164186	up	AT1G50180/e_value = 6E-47	NA	NA	NA	K13457/RPM1; disease resistance protein RPM1	GO:0044464, GO:0005623, GO:0043226, GO:0044422, GO:0016020, GO:0044425, GO:0030054, GO:0055044, GO:0005576	GO:0003824, GO:0005488, GO:0004871	GO:0050789, GO:0051179, GO:0009987, GO:0065007, GO:0048519, GO:0071840, GO:0050896, GO:0051704, GO:0008152, GO:0048518, GO:0023052, GO:0002376	Q9M667/evalue = 2.92458E-36|Disease resistance protein RPP13 [Arabidopsis thaliana]	gi|514809865|ref|XP_004979749.1|evalue = 1.238e-146/putative disease resistance RPP13-like protein 3 [Setaria italica]
MSTRG.53788	-	Chr08K:58487548-58488142	1.30106	2.22785	1.9804	0.832607	0	0	0	0	0.343127	0.036829	0	0	2.29366	0.00270103	2.48936	0.00386306	0.955843	0.620036	up	NA	NA	NA	Sobic.003G356300.1/evalue = 9E-109	NA	NA	NA	NA	NA	gi|1238297642|gb|PAN20275.1|evalue = 4.13519e-14/hypothetical protein PAHAL_3G396800 [Panicum hallii]
MSTRG.53886	Pavir.8KG291700	Chr08K:60478820-60480902	1.5867	1.3561	2.26496	1.34589	0	0	0.09215	0.033782	0.377488	0.103534	0.322149	0.161216	2.11615	0.000764377	2.64541	0.000281039	0.812617	0.0297073	up	AT5G24090/e_value = 6E-50	GRMZM2G133781_T01/e_value = 0	LOC_Os11g47520.1/evalue = 7E-100	Sobic.005G177600.1/evalue = 0	K01183/E3.2.1.14; chitinase [EC:3.2.1.14]	GO:0005576, GO:0044421, GO:0044464, GO:0005623, GO:0043226, GO:0016020, GO:0044425	GO:0003824, GO:0005488	GO:0050896, GO:0009987, GO:0008152, GO:0071840, GO:0040007, GO:0051704, GO:0065007, GO:0002376, GO:0050789, GO:0048518	P29060/evalue = 6.64978E-46|Acidic endochitinase [Nicotiana tabacum]	gi|1070971706|gb|OEL32018.1|evalue = 7.60803e-112/Shikimate O-hydroxycinnamoyltransferase [Dichanthelium oligosanthes]
MSTRG.54001	Pavir.8KG313000	Chr08K:63931315-63932573	1.00725	2.85288	3.318	2.35292	0	0.017523	0	0	0	0.034811	0.017926	0.067711	3.13035	0.00151137	3.06885	0.00484866	0.979352	0.307607	up	AT5G39670/e_value = 4E-29	NA	NA	NA	K02183/CALM; calmodulin	GO:0044464, GO:0043226, GO:0005623, GO:0044422, GO:0099080, GO:0032991, GO:0005576, GO:0044421, GO:0016020, GO:0044425	GO:0005488	GO:0050789, GO:0009987, GO:0008152, GO:0065007, GO:0032501, GO:0050896, GO:0032502, GO:0071840, GO:0000003, GO:0048519, GO:0022414, GO:0051179, GO:0048518, GO:0023052, GO:0040011, GO:0051704, GO:0040007	P02589/evalue = 0.00000000161581|Troponin C, skeletal muscle [Pelophylax esculentus]	gi|1149747845|ref|XP_020196756.1|evalue = 5.92076e-52/probable calcium-binding protein CML30 [Aegilops tauschii subsp. tauschii]
MSTRG.54147	-	Chr08K:68570483-68575496	9.47174	6.04382	5.20588	5.81725	0.309683	0.268414	0.43019	0.250711	2.78012	0.819193	0.11853	1.55265	3.36832	0.00149816	6.17505	8.21229e-05	0.747835	0.37007	up	AT4G23240/e_value = 8E-42	NA	NA	NA	NA	GO:0044464, GO:0005623, GO:0043226, GO:0031974, GO:0044422, GO:0016020, GO:0005576, GO:0055044, GO:0030054, GO:0044425	GO:0005488, GO:0003824, GO:0004871, GO:0090729	GO:0051704, GO:0000003, GO:0032501, GO:0009987, GO:0022414, GO:0065007, GO:0050789, GO:0032502, GO:0008152, GO:0050896, GO:0023052, GO:0071840, GO:0048518, GO:0002376, GO:0048519, GO:0022610, GO:0051179, GO:0001906	O23082/evalue = 1.89646E-38|Putative receptor-like protein kinase At4g00960 [Arabidopsis thaliana]	gi|514810237|ref|XP_004979930.1|evalue = 9.31649e-64/cysteine-rich receptor-like protein kinase 45 isoform X1 [Setaria italica]
MSTRG.54181	-	Chr08K:71112696-71119321	2.61013	1.13371	4.74725	5.24581	0.070238	0.073418	2.17891	0.048679	0.020638	0.553917	0.004405	0.095499	3.55333	0.00767176	4.77144	0.00870579	0.886984	0.661885	up	AT4G23270/e_value = 9E-19	NA	NA	Sobic.005G219600.3/evalue = 3E-24	NA	GO:0044464, GO:0005623, GO:0043226, GO:0031974, GO:0044422, GO:0016020, GO:0005576, GO:0055044, GO:0030054, GO:0044425	GO:0005488, GO:0003824, GO:0004871, GO:0090729	GO:0051704, GO:0000003, GO:0032501, GO:0009987, GO:0022414, GO:0065007, GO:0050789, GO:0032502, GO:0050896, GO:0008152, GO:0023052, GO:0071840, GO:0048518, GO:0002376, GO:0048519, GO:0022610, GO:0051179, GO:0001906	O65483/evalue = 7.25339E-17|Cysteine-rich receptor-like protein kinase 24 [Arabidopsis thaliana]	gi|1382759716|gb|PUZ45758.1|evalue = 8.79288e-32/hypothetical protein GQ55_8G250400 [Panicum hallii var. hallii]
MSTRG.54457	Pavir.8KG390300	Chr08K:76242504-76247364	26.4489	29.9267	15.1354	19.2827	1.09883	1.33979	2.11621	0.79322	2.93456	0.846517	1.8281	0.436749	9.8641	0.000207627	11.7176	0.000234967	0.892551	0.79145	up	AT1G21270/e_value = 7E-106	NA	LOC_Os11g46870.1/evalue = 0.00000000000003	NA	NA	GO:0005623, GO:0044464, GO:0043226, GO:0044422, GO:0031974, GO:0005576, GO:0016020, GO:0044425, GO:0055044, GO:0030054, GO:0044421	GO:0003824, GO:0005488, GO:0005198, GO:0004871	GO:0009987, GO:0065007, GO:0050789, GO:0032502, GO:0032501, GO:0022414, GO:0000003, GO:0008152, GO:0023052, GO:0048518, GO:0050896, GO:0051704, GO:0048519, GO:0051179, GO:0002376, GO:0071840, GO:0040007, GO:0022610, GO:0008283, GO:0040011	Q9LMT9/evalue = 3.67447E-69|Putative wall-associated receptor kinase-like 13 [Arabidopsis thaliana]	gi|944231530|gb|KQK95916.1|evalue = 0/hypothetical protein SETIT_026021mg [Setaria italica]
MSTRG.54469	Pavir.8KG391800	Chr08K:76360919-76361589	6.59631	14.8279	18.0299	10.8515	0	0	0	0	0.477129	0	0	0	11.3694	0.000104291	12.1652	0.000280284	0.954497	0.70759	up	AT3G53600/e_value = 1E-21	GRMZM2G370040_T01/e_value = 0.00000000000005	LOC_Os11g47630.1/evalue = 3E-64	NA	NA	GO:0044464, GO:0005623, GO:0043226	GO:0005488, GO:0140110	GO:0032501, GO:0040007, GO:0032502, GO:0050789, GO:0065007, GO:0048519, GO:0050896, GO:0022414, GO:0000003, GO:0008152, GO:0009987, GO:0023052, GO:0051704	Q9SSW1/evalue = 0.00000000000649344|Zinc finger protein AZF1 [Arabidopsis thaliana]	gi|1002306284|ref|XP_015616529.1|evalue = 1.75694e-42/PREDICTED: zinc finger protein ZAT8 [Oryza sativa Japonica Group]
MSTRG.54472	Pavir.8KG392300	Chr08K:76440711-76441187	2.19227	2.16816	3.79062	2.26942	0	0	0.26368	0	0.765431	0.674084	0.425362	0	2.47677	0.00389255	3.69517	0.000288561	0.688625	0.0795001	up	AT3G53600/e_value = 1E-18	GRMZM2G385575_T01/e_value = 0.000000000001	LOC_Os11g47620.1/evalue = 3E-32	Sobic.001G035100.1/evalue = 0.0000000002	NA	GO:0044464, GO:0005623, GO:0043226	GO:0005488, GO:0140110	GO:0032501, GO:0040007, GO:0032502, GO:0050789, GO:0065007, GO:0048519, GO:0050896, GO:0022414, GO:0000003, GO:0008152, GO:0009987, GO:0023052, GO:0051704	Q9SSW2/evalue = 0.0000000194276|Zinc finger protein AZF2 [Arabidopsis thaliana]	gi|1179544173|ref|XP_020693121.1|evalue = 8.01445e-22/zinc finger protein ZAT5-like [Dendrobium catenatum]
MSTRG.54473	Pavir.8KG392400	Chr08K:76444975-76445451	8.69392	9.28932	13.6998	8.39022	0	0.046251	0	0	0	0	0	0	10.8176	4.61005e-06	10.4978	1.61947e-05	1.01954	0.189502	up	AT3G53600/e_value = 9E-24	GRMZM2G338056_T01/e_value = 4E-58	NA	Sobic.005G226100.1/evalue = 1E-57	NA	GO:0044464, GO:0005623, GO:0043226	GO:0005488, GO:0140110	GO:0032501, GO:0040007, GO:0032502, GO:0050789, GO:0065007, GO:0048519, GO:0050896, GO:0022414, GO:0000003, GO:0008152, GO:0009987, GO:0023052, GO:0051704	Q75KE5/evalue = 0.00000000000806595|Zinc finger protein 36 [Oryza sativa subsp. japonica]	gi|1002306284|ref|XP_015616529.1|evalue = 4.29238e-44/PREDICTED: zinc finger protein ZAT8 [Oryza sativa Japonica Group]
MSTRG.54549	Pavir.8NG001600	Chr08N:195043-196858	2.95885	4.68552	2.50591	2.10204	0	0.099142	0.038333	0	0.102139	0	0	0	3.84062	0.000149962	3.75681	0.000592292	1.02775	0.292601	up	AT2G40740/e_value = 1E-14	GRMZM2G005207_T01/e_value = 8E-49	NA	Sobic.008G028600.1/evalue = 8E-73	NA	GO:0044464, GO:0005623, GO:0043226, GO:0044422, GO:0031974, GO:0016020	GO:0005488, GO:0003824, GO:0140110	GO:0008152, GO:0065007, GO:0009987, GO:0050789, GO:0032502, GO:0032501, GO:0022414, GO:0000003, GO:0048519, GO:0050896, GO:0023052, GO:0051704, GO:0048518, GO:0002376, GO:0051179	Q9C6H5/evalue = 0.0000000000029329|Probable WRKY transcription factor 63 [Arabidopsis thaliana]	gi|1382757419|gb|PUZ43461.1|evalue = 3.42907e-64/hypothetical protein GQ55_8G011700 [Panicum hallii var. hallii]
MSTRG.54746	Pavir.8NG026900	Chr08N:3662407-3663393	1.67589	2.70258	3.22877	2.4108	0.210029	0.066393	0.037342	0.080118	0.218016	0.140172	0.114331	0.391709	2.81887	0.000178113	2.97176	0.000492323	0.952263	0.47945	up	AT3G10190/e_value = 3E-30	NA	LOC_Os11g04560.1/evalue = 2E-87	Sobic.008G012900.1/evalue = 5E-84	K13448/CML; calcium-binding protein CML	GO:0005623, GO:0043226, GO:0044464, GO:0044456, GO:0045202, GO:0044422, GO:0016020, GO:0005576, GO:0044425, GO:0031974, GO:0055044, GO:0030054, GO:0032991, GO:0044421	GO:0005488, GO:0098772	GO:0050789, GO:0009987, GO:0008152, GO:0065007, GO:0050896, GO:0051179, GO:0032502, GO:0032501, GO:0048519, GO:0000003, GO:0022414, GO:0048518, GO:0023052, GO:0051704, GO:0040011, GO:0040007, GO:0002376, GO:0071840	Q0JC44/evalue = 6.39457E-16|Probable calcium-binding protein CML22 [Oryza sativa subsp. japonica]	gi|937940903|dbj|BAT15815.1|evalue = 1.39238e-52/Os12g0138050 [Oryza sativa Japonica Group]
MSTRG.54937	Pavir.8NG059500	Chr08N:8023414-8025701	2.90728	2.85212	1.96511	1.63614	0	0.022062	0	0	0.371439	0.032002	0.213623	0.267466	2.69969	0.000499456	3.29592	0.000326642	0.850708	0.0793027	up	AT5G42440/e_value = 5E-88	GRMZM2G009818_T01/e_value = 3E-25	LOC_Os11g06780.1/evalue = 0	Sobic.005G052000.1/evalue = 0	NA	GO:0044464, GO:0005623, GO:0043226, GO:0044422, GO:0031974, GO:0016020, GO:0044425, GO:0055044, GO:0030054	GO:0003824, GO:0005488, GO:0005198, GO:0004871	GO:0032501, GO:0032502, GO:0022414, GO:0000003, GO:0051704, GO:0009987, GO:0050789, GO:0008152, GO:0065007, GO:0023052, GO:0048518, GO:0050896, GO:0040007, GO:0071840, GO:0051179, GO:0048519, GO:0002376	Q3EDL4/evalue = 1.99171E-70|Probable serine/threonine-protein kinase At1g01540 [Arabidopsis thaliana]	gi|1149699674|ref|XP_020154164.1|evalue = 5.4807e-162/leucine-rich repeat receptor protein kinase MSL1-like [Aegilops tauschii subsp. tauschii]
MSTRG.54953	Pavir.8NG061800	Chr08N:8358438-8362594	2.24125	3.57147	6.53078	4.75153	0	0	0	0	0.466819	1.07051	0.563775	0.405502	3.13083	0.000141274	4.84602	0.000430751	0.607465	0.00621704	up	AT3G47570/e_value = 0	NA	LOC_Os11g07060.5/evalue = 0	Sobic.005G065000.1/evalue = 0	NA	GO:0044464, GO:0005623, GO:0044422, GO:0043226, GO:0031974, GO:0005576, GO:0016020, GO:0044425, GO:0055044, GO:0030054	GO:0003824, GO:0005488, GO:0005198, GO:0004871	GO:0032501, GO:0032502, GO:0022414, GO:0000003, GO:0009987, GO:0050789, GO:0065007, GO:0051704, GO:0008152, GO:0023052, GO:0048518, GO:0050896, GO:0051179, GO:0040007, GO:0071840, GO:0002376, GO:0048519, GO:0022610	Q9ZUI0/evalue = 4.21508E-132|Putative leucine-rich repeat receptor-like serine/threonine-protein kinase At2g24130 [Arabidopsis thaliana]	gi|242067627|ref|XP_002449090.1|evalue = 0/putative receptor-like protein kinase At3g47110 isoform X2 [Sorghum bicolor]
MSTRG.54957	-	Chr08N:8424358-8429030	1.81527	2.61973	2.21717	2.17711	0	0	0	0	0.184275	0	0	0	3.03561	9.08256e-06	3.14645	1.65957e-05	0.980011	0.70759	up	AT3G47570/e_value = 1E-137	NA	LOC_Os11g07260.1/evalue = 2E-135	Sobic.005G065000.1/evalue = 0	NA	GO:0005623, GO:0044464, GO:0043226, GO:0005576, GO:0016020, GO:0044425, GO:0044422, GO:0055044, GO:0030054	GO:0005488, GO:0003824, GO:0004871	GO:0032501, GO:0032502, GO:0022414, GO:0000003, GO:0009987, GO:0050789, GO:0065007, GO:0051704, GO:0050896, GO:0051179, GO:0040007, GO:0071840, GO:0008152, GO:0002376, GO:0048518, GO:0023052, GO:0048519, GO:0022610	Q9FL28/evalue = 4.4482E-79|LRR receptor-like serine/threonine-protein kinase FLS2 [Arabidopsis thaliana]	gi|242067627|ref|XP_002449090.1|evalue = 0/putative receptor-like protein kinase At3g47110 isoform X2 [Sorghum bicolor]
MSTRG.54975	Pavir.8NG064200	Chr08N:8609816-8611901	1.40946	0.781073	1.86687	1.69995	0	0	0	0.023777	0	0	0	0	2.40438	0.000647959	2.40712	0.00194267	1.00592	0.469363	up	AT3G47570/e_value = 2E-129	NA	NA	NA	NA	GO:0044464, GO:0005623, GO:0044422, GO:0043226, GO:0031974, GO:0005576, GO:0016020, GO:0044425, GO:0055044, GO:0030054	GO:0003824, GO:0005488, GO:0005198, GO:0004871	GO:0050896, GO:0008152, GO:0009987, GO:0032501, GO:0032502, GO:0022414, GO:0000003, GO:0051704, GO:0050789, GO:0065007, GO:0023052, GO:0048518, GO:0051179, GO:0002376, GO:0048519, GO:0040007, GO:0071840, GO:0022610	Q8VZG8/evalue = 2.6587E-20|MDIS1-interacting receptor like kinase 2 [Arabidopsis thaliana]	gi|218186180|gb|EEC68607.1|evalue = 6.82256e-12/hypothetical protein OsI_36973 [Oryza sativa Indica Group]
MSTRG.55003	-	Chr08N:9206409-9212490	3.74485	1.74829	2.0948	4.13274	0	0.036782	0.080714	0	0.18682	0.582967	0.956639	0.567166	2.51424	0.00242898	3.88762	0.00144586	0.604667	0.00526695	up	AT1G34320/e_value = 2E-83	GRMZM2G094541_T01/e_value = 2E-59	NA	NA	NA	GO:0044464, GO:0005623, GO:0043226, GO:0031974, GO:0044422, GO:0016020, GO:0005576, GO:0055044, GO:0030054, GO:0044425	GO:0005488, GO:0003824, GO:0004871, GO:0090729	GO:0051704, GO:0000003, GO:0032501, GO:0009987, GO:0022414, GO:0065007, GO:0050789, GO:0032502, GO:0050896, GO:0008152, GO:0023052, GO:0071840, GO:0048518, GO:0040007, GO:0002376, GO:0048519, GO:0022610, GO:0051179, GO:0001906	O65468/evalue = 1.15504E-34|Cysteine-rich receptor-like protein kinase 8 [Arabidopsis thaliana]	gi|695057309|ref|XP_009416920.1|evalue = 3.88252e-88/PREDICTED: uncharacterized protein LOC103997435 [Musa acuminata subsp. malaccensis]
MSTRG.55205	-	Chr08N:17263724-17264430	3.69674	3.10343	3.15638	3.30532	0.644667	0.811857	0.564052	1.58048	0.933063	1.03808	1.40783	1.30681	2.01118	3.22616e-05	2.22196	0.00423984	0.864719	0.403163	up	AT1G59780/e_value = 0.000003	NA	NA	NA	NA	NA	NA	NA	NA	gi|836015202|ref|XP_012703903.1|evalue = 8.23512e-33/putative disease resistance protein RGA3 isoform X2 [Setaria italica]
MSTRG.55295	-	Chr08N:21341811-21515108	4.66794	4.30272	2.17984	1.16546	0	0	0	0	0.135005	0	0	0	3.67755	0.00358211	3.90839	0.00769304	0.984995	0.70759	up	AT1G59780/e_value = 9E-11	GRMZM2G005452_T01/e_value = 0	LOC_Os11g12050.1/evalue = 0	Sobic.005G095700.1/evalue = 0	K13457/RPM1; disease resistance protein RPM1	GO:0044464, GO:0005623, GO:0016020	GO:0005488	GO:0065007, GO:0050789, GO:0009987, GO:0023052, GO:0050896, GO:0051704, GO:0002376	Q9FJK8/evalue = 0.00000957758|Probable disease resistance RPP8-like protein 4 [Arabidopsis thaliana]	gi|242068123|ref|XP_002449338.1|evalue = 9.19514e-142/disease resistance protein RPM1 [Sorghum bicolor]
MSTRG.55296	-	Chr08N:21340801-21341495	10.4215	11.5337	4.34701	4.46432	0.890124	0.882884	0.781854	0.302909	2.09711	1.11699	1.45501	0.742374	3.50116	0.00717314	4.72524	0.00638903	0.753662	0.200714	up	AT1G50180/e_value = 1E-19	GRMZM2G005452_T01/e_value = 0	LOC_Os04g14220.1/evalue = 1E-67	Sobic.005G095700.1/evalue = 0	K13457/RPM1; disease resistance protein RPM1	GO:0055044, GO:0030054, GO:0044464, GO:0005623, GO:0043226, GO:0016020, GO:0044425	GO:0005488, GO:0004871	GO:0050896, GO:0051704, GO:0065007, GO:0050789, GO:0009987, GO:0023052, GO:0002376, GO:0051179	A7XGN8/evalue = 8.50943E-16|Disease susceptibility protein LOV1 [Arabidopsis thaliana]	gi|1394866197|gb|PWZ10794.1|evalue = 2.17321e-129/Disease resistance protein RPM1 [Zea mays]
MSTRG.55330	Pavir.8NG161900	Chr08N:21793488-21796129	22.7563	29.9443	44.2752	35.447	0.544519	0.456887	1.19023	0.402326	3.85169	0.852102	0.716248	0.543192	14.4414	0.000184783	23.6372	2.56867e-05	0.744275	0.454261	up	AT4G38830/e_value = 1E-67	NA	NA	Sobic.005G096600.1/evalue = 0	NA	GO:0044464, GO:0005623, GO:0043226, GO:0044422, GO:0005576, GO:0031974, GO:0016020, GO:0044425, GO:0055044, GO:0030054	GO:0005488, GO:0005198, GO:0003824, GO:0004871	GO:0032501, GO:0032502, GO:0022414, GO:0000003, GO:0009987, GO:0065007, GO:0050789, GO:0051704, GO:0008152, GO:0023052, GO:0048518, GO:0050896, GO:0040007, GO:0071840, GO:0051179, GO:0048519, GO:0002376, GO:0022610	B4FZ50/evalue = 7.8e-154|Cysteine-rich receptor-like protein kinase 6 [Zea mays]	gi|1142694579|gb|AQK58505.1|evalue = 2.65419e-155/Cysteine-rich receptor-like protein kinase 6 [Zea mays]
MSTRG.55522	Pavir.8NG193900	Chr08N:34228215-34230064	2.33863	0.873455	2.53966	1.87538	0.027315	0	0	0	0	0	0.024399	0.060427	2.78019	0.00128625	2.87052	0.00329722	0.989282	0.606179	up	AT3G24240/e_value = 2E-82	NA	NA	NA	NA	GO:0044464, GO:0005623, GO:0044422, GO:0043226, GO:0031974, GO:0005576, GO:0016020, GO:0044425, GO:0055044, GO:0030054	GO:0003824, GO:0005488, GO:0005198, GO:0004871	GO:0050896, GO:0008152, GO:0009987, GO:0032501, GO:0032502, GO:0022414, GO:0000003, GO:0051704, GO:0050789, GO:0065007, GO:0023052, GO:0048518, GO:0051179, GO:0002376, GO:0048519, GO:0040007, GO:0071840, GO:0022610	G9LZD7/evalue = 1.27883E-37|Probable inactive leucine-rich repeat receptor kinase XIAO [Oryza sativa subsp. japonica]	gi|669027112|emb|CDM80337.1|evalue = 4.99623e-53/unnamed protein product [Triticum aestivum]
MSTRG.55608	Pavir.8NG211700	Chr08N:38593213-38596998	7.26347	7.80118	6.28623	5.45728	0	0	0	0	0.452012	0	0	0	6.87932	1.26531e-05	7.67808	4.31034e-06	0.956453	0.70759	up	AT4G23180/e_value = 1E-149	GRMZM2G084825_T01/e_value = 0	LOC_Os10g04720.1/evalue = 0	Sobic.001G277600.1/evalue = 0	NA	GO:0044464, GO:0043226, GO:0005623, GO:0016020, GO:0044425, GO:0044422, GO:0031974, GO:0055044, GO:0030054	GO:0005488, GO:0003824, GO:0005198, GO:0004871	GO:0032501, GO:0032502, GO:0022414, GO:0000003, GO:0051704, GO:0009987, GO:0050896, GO:0002376, GO:0065007, GO:0050789, GO:0048518, GO:0008152, GO:0023052, GO:0051179, GO:0040007, GO:0048519	Q0D5R3/evalue = 2.60231E-140|Cysteine-rich receptor-like protein kinase 6 [Oryza sativa subsp. japonica]	gi|1149717052|ref|XP_020184543.1|evalue = 0/cysteine-rich receptor-like protein kinase 10 [Aegilops tauschii subsp. tauschii]
MSTRG.55669	Pavir.8NG223400	Chr08N:44208109-44209229	2.38922	3.6909	2.84101	2.485	0.473317	0.626464	0.676451	0.270562	1.237	0.437989	0.481197	0.575632	2.26329	0.000581049	2.57794	0.000892926	0.944724	0.719917	up	NA	NA	NA	NA	NA	NA	NA	NA	NA	-
MSTRG.55670	-	Chr08N:44243447-44246447	21.1076	26.1217	22.7228	17.0607	0	0	0.020796	0.029991	0.697549	0.019822	0	0.058671	18.9435	3.88848e-06	22.3074	1.54572e-06	0.930834	0.65701	up	AT4G23170/e_value = 2E-21	GRMZM2G368632_T01/e_value = 0	LOC_Os10g04730.1/evalue = 0	Sobic.001G277500.2/evalue = 0	NA	GO:0044464, GO:0005623, GO:0043226, GO:0031974, GO:0044422, GO:0016020, GO:0005576, GO:0044425, GO:0055044, GO:0030054	GO:0005488, GO:0003824, GO:0004871, GO:0090729	GO:0051704, GO:0000003, GO:0032501, GO:0009987, GO:0022414, GO:0065007, GO:0050789, GO:0032502, GO:0050896, GO:0008152, GO:0023052, GO:0071840, GO:0048518, GO:0002376, GO:0048519, GO:0022610, GO:0051179, GO:0001906	O65468/evalue = 1.54145E-15|Cysteine-rich receptor-like protein kinase 8 [Arabidopsis thaliana]	gi|1162443619|ref|XP_020402049.1|evalue = 7.32213e-110/cysteine-rich receptor-like protein kinase 10 isoform X1 [Zea mays]
MSTRG.55756	Pavir.8NG236000	Chr08N:47108446-47109678	8.58675	8.48288	5.03208	3.71839	0.230169	0.298881	0.083789	0.164451	0.844251	0.404344	0.114463	0.133522	5.23356	0.000231152	5.68899	0.000585549	0.98676	0.733031	up	AT5G16080/e_value = 2E-45	GRMZM2G363109_T01/e_value = 0	LOC_Os05g33940.1/evalue = 0	Sobic.009G136400.1/evalue = 0	NA	GO:0044464, GO:0005623, GO:0043226, GO:0019012, GO:0044425, GO:0016020, GO:0005576	GO:0003824, GO:0005488	GO:0009987, GO:0022414, GO:0032502, GO:0040007, GO:0032501, GO:0000003, GO:0071840, GO:0051704, GO:0008152, GO:0065007, GO:0048518, GO:0050789, GO:0050896, GO:0023052, GO:0048519	Q9SX78/evalue = 1.76182E-20|Probable carboxylesterase 2 [Arabidopsis thaliana]	gi|1382784058|gb|PUZ66011.1|evalue = 0/hypothetical protein GQ55_3G272000 [Panicum hallii var. hallii]
MSTRG.55918	Pavir.8NG262000	Chr08N:54194873-54197762	10.6252	13.1782	13.2905	4.1637	0	0	0	0	2.70848	1.8862	0	0.305423	5.19344	0.00761103	10.5521	0.000927688	0.610631	0.245605	up	AT4G00960/e_value = 3E-55	NA	NA	Sobic.005G094800.3/evalue = 3E-177	NA	GO:0044464, GO:0043226, GO:0005623, GO:0016020, GO:0044422, GO:0031974, GO:0055044, GO:0030054, GO:0044425	GO:0005488, GO:0003824, GO:0005198, GO:0004871	GO:0032501, GO:0032502, GO:0022414, GO:0000003, GO:0051704, GO:0009987, GO:0050896, GO:0002376, GO:0065007, GO:0050789, GO:0048518, GO:0008152, GO:0023052, GO:0051179, GO:0040007, GO:0048519	Q9LZU4/evalue = 3.19367E-52|Cysteine-rich receptor-like protein kinase 4 [Arabidopsis thaliana]	gi|1205957979|ref|XP_021316626.1|evalue = 1.26631e-160/cysteine-rich receptor-like protein kinase 6 isoform X1 [Sorghum bicolor]
MSTRG.56036	Pavir.8NG119800	Chr08N:56843937-56848869	3.8123	2.36177	3.97746	1.5524	0	0	0	0	0.412986	0.138473	0	0	3.34	0.00157208	3.89354	0.00164757	0.925958	0.469186	up	AT1G12880/e_value = 5E-59	GRMZM2G057963_T02/e_value = 0	LOC_Os11g32750.1/evalue = 3E-179	Sobic.005G138200.1/evalue = 0	K07766/E3.6.1.52; diphosphoinositol-polyphosphate diphosphatase [EC:3.6.1.52]	GO:0044464, GO:0005623, GO:0043226	GO:0003824, GO:0005488	GO:0009987, GO:0008152, GO:0023052	Q5RAF0/evalue = 0.0000000036744|Diphosphoinositol polyphosphate phosphohydrolase 2 [Pongo abelii]	gi|212722516|ref|NP_001132362.1|evalue = 3.14493e-128/nudix hydrolase 13 isoform 2 [Zea mays]
MSTRG.56250	Pavir.8NG276800	Chr08N:62172699-62173929	1.81148	4.54886	3.2683	1.93599	0.02845	0.036021	0	0	0.035811	0	0.018334	0	3.6648	0.00070384	3.49827	0.00248993	1.01323	0.367253	up	AT5G39670/e_value = 2E-29	NA	NA	NA	K02183/CALM; calmodulin	GO:0044464, GO:0043226, GO:0005623, GO:0044422, GO:0099080, GO:0032991, GO:0005576, GO:0044421, GO:0016020, GO:0044425	GO:0005488	GO:0050789, GO:0009987, GO:0008152, GO:0065007, GO:0032501, GO:0050896, GO:0032502, GO:0071840, GO:0000003, GO:0048519, GO:0022414, GO:0051179, GO:0048518, GO:0023052, GO:0040011, GO:0051704, GO:0040007	Q0DZP5/evalue = 0.000000000679959|Probable calcium-binding protein CML17 [Oryza sativa subsp. japonica]	gi|1149747845|ref|XP_020196756.1|evalue = 4.03406e-54/probable calcium-binding protein CML30 [Aegilops tauschii subsp. tauschii]
MSTRG.56251	Pavir.8NG276900	Chr08N:62185855-62186947	2.38978	4.19126	8.02304	4.57747	0.418134	0.406201	0.243111	0.162885	1.28824	1.06031	0.401044	0.640513	2.92984	0.00467507	3.79489	0.00501797	0.796467	0.13319	up	NA	NA	NA	Sobic.005G175900.1/evalue = 9E-36	NA	NA	NA	NA	NA	gi|1149707574|ref|XP_020179890.1|evalue = 7.94681e-16/uncharacterized protein LOC109765521 isoform X1 [Aegilops tauschii subsp. tauschii]
MSTRG.56290	-	Chr08N:62754585-62763463	3.81337	4.94387	4.33927	3.5558	0.030217	0	0	0	1.12304	0.610891	0	0.735998	3.16895	1.28085e-05	5.0242	6.29627e-06	0.737742	0.132963	up	AT5G10290/e_value = 0	GRMZM5G867798_T01/e_value = 0	LOC_Os11g39370.1/evalue = 0	Sobic.005G182400.1/evalue = 0	NA	GO:0044464, GO:0005623, GO:0043226, GO:0031974, GO:0044422, GO:0016020, GO:0005576, GO:0044425, GO:0055044, GO:0030054	GO:0003824, GO:0005488, GO:0005198, GO:0004871, GO:0090729	GO:0032501, GO:0032502, GO:0022414, GO:0000003, GO:0009987, GO:0050789, GO:0065007, GO:0051704, GO:0050896, GO:0051179, GO:0040007, GO:0071840, GO:0008152, GO:0002376, GO:0048519, GO:0048518, GO:0023052, GO:0022610, GO:0001906	Q9LFS4/evalue = 5.66697E-173|Protein NSP-INTERACTING KINASE 1 [Arabidopsis thaliana]	gi|728953239|gb|AIZ01000.1|evalue = 0/brassinosteroid insensitive1-associated receptor kinase 1 splice variant 1 [Saccharum hybrid cultivar Yacheng05-179]
MSTRG.56381	-	Chr08N:66124008-66124372	2.32554	0.970043	1.87426	2.06075	0.271064	0.420112	1.07709	0.897766	0.060389	0.300181	0.185499	0.673196	2.14646	0.005847	2.09254	0.00728262	1.13617	0.485172	up	NA	NA	NA	Sobic.005G092600.2/evalue = 4E-115	NA	NA	NA	NA	NA	gi|1382758238|gb|PUZ44280.1|evalue = 7.81991e-41/hypothetical protein GQ55_8G077700 [Panicum hallii var. hallii]
MSTRG.56490	-	Chr08N:68211899-68212128	2.12225	1.59214	5.00208	4.22082	0	0	0	0	0	0	0	0.097209	3.88361	0.00169965	3.94696	0.00453088	0.984327	0.610227	up	NA	NA	NA	NA	NA	NA	NA	NA	NA	-
MSTRG.56491	Pavir.8NG323900	Chr08N:68216404-68217070	7.1101	4.91565	7.66321	6.93138	0	0	0	0	0	0.065707	0.149082	0.03352	7.20981	3.45672e-06	7.67905	1.18638e-05	0.919785	0.0457571	up	NA	NA	NA	NA	NA	NA	NA	NA	NA	gi|1174556620|gb|OQU83948.1|evalue = 4.52664e-21/hypothetical protein SORBI_3005G203700 [Sorghum bicolor]
MSTRG.56570	Pavir.8NG308500	Chr08N:69820633-69821074	3.58972	5.93802	3.67869	3.47068	0.11376	0	0.707821	0.098779	1.27733	0.16444	0.189078	0	3.72611	0.0013911	5.17876	0.00018081	0.840186	0.552113	up	NA	GRMZM2G385575_T01/e_value = 0.00000000002	NA	Sobic.001G035100.1/evalue = 0.0000000002	NA	NA	NA	NA	NA	gi|167460244|gb|ABZ80834.1|evalue = 2.15573e-10/C2H2 zinc finger protein [Triticum aestivum]
MSTRG.56571	Pavir.8NG308400	Chr08N:69824701-69825213	4.62486	10.3128	15.0263	10.0887	0	0	0.047897	0	0.293961	0.042716	0.087988	0.043583	9.12221	0.000234799	9.81896	0.000675489	0.915677	0.24744	up	AT3G53600/e_value = 5E-23	GRMZM2G338056_T01/e_value = 1E-57	LOC_Os11g47630.1/evalue = 2E-64	Sobic.001G035100.1/evalue = 0.00000000000009	NA	GO:0044464, GO:0005623, GO:0043226	GO:0005488, GO:0140110	GO:0032501, GO:0040007, GO:0032502, GO:0050789, GO:0065007, GO:0048519, GO:0050896, GO:0022414, GO:0000003, GO:0008152, GO:0009987, GO:0023052, GO:0051704	Q39092/evalue = 0.00000000000222239|Zinc finger protein ZAT1 [Arabidopsis thaliana]	gi|573961946|ref|XP_006663123.1|evalue = 2.93197e-43/PREDICTED: zinc finger protein ZAT8-like [Oryza brachyantha]
MSTRG.56639	Pavir.8NG294800	Chr08N:72159029-72161662	4.69027	3.87179	4.21951	5.08592	0.631302	1.32397	0.502295	0.355436	0.625465	1.59798	1.5657	1.41663	2.45434	0.000294494	2.8766	0.00093712	0.753239	0.228174	up	AT3G46530/e_value = 8E-54	NA	LOC_Os08g15880.1/evalue = 4E-68	Sobic.005G212500.1/evalue = 0	NA	GO:0055044, GO:0030054, GO:0044464, GO:0005623, GO:0043226, GO:0016020, GO:0044425	GO:0005488, GO:0004871, GO:0003824	GO:0050896, GO:0051704, GO:0009987, GO:0023052, GO:0050789, GO:0065007, GO:0008152, GO:0002376, GO:0051179	Q9C646/evalue = 2.96485E-49|Probable disease resistance protein RXW24L [Arabidopsis thaliana]	gi|1382758953|gb|PUZ44995.1|evalue = 0/hypothetical protein GQ55_8G184300 [Panicum hallii var. hallii]
MSTRG.56646	-	Chr08N:72230620-72236241	4.8849	2.77226	3.88439	2.30357	0	0.331896	0	0	1.00968	1.09386	0.170145	0	2.90287	0.00790191	3.8695	0.00117686	0.792759	0.386049	up	AT4G23180/e_value = 1E-24	NA	NA	NA	NA	GO:0044464, GO:0005623, GO:0043226, GO:0031974, GO:0044422, GO:0016020, GO:0005576, GO:0044425, GO:0055044, GO:0030054, GO:0044421	GO:0003824, GO:0005488, GO:0005198, GO:0004871, GO:0090729	GO:0009987, GO:0065007, GO:0050789, GO:0032501, GO:0032502, GO:0022414, GO:0000003, GO:0051704, GO:0023052, GO:0008152, GO:0050896, GO:0048518, GO:0051179, GO:0002376, GO:0048519, GO:0040007, GO:0071840, GO:0022610, GO:0008283, GO:0040011, GO:0001906	Q9XEC6/evalue = 1.52245E-20|Cysteine-rich receptor-like protein kinase 36 [Arabidopsis thaliana]	gi|514810239|ref|XP_004979931.1|evalue = 1.71933e-93/G-type lectin S-receptor-like serine/threonine-protein kinase At1g61400 isoform X4 [Setaria italica]
MSTRG.56652	-	Chr08N:72317305-72317668	2.14289	1.64757	1.10243	1.96883	0.068038	0.466874	0.200505	0.186937	0.181664	0.474456	0.310628	0.429353	2.00754	0.00141816	2.1502	0.00424176	0.921498	0.473869	up	NA	NA	NA	NA	NA	NA	NA	NA	NA	-
MSTRG.56782	Pavir.9KG014900	Chr09K:633285-635368	3.89531	7.19571	8.6117	4.80375	0.314936	0.166714	0	0.059083	0.111043	0.066236	0	0.089996	6.37874	9.4082e-05	5.37937	0.000534442	1.14361	0.0418655	up	AT3G26300/e_value = 7E-163	GRMZM2G159353_T01/e_value = 0	LOC_Os03g63310.1/evalue = 0	Sobic.001G012000.1/evalue = 0	NA	GO:0016020, GO:0043226, GO:0044464, GO:0005623, GO:0044425, GO:0044422, GO:0055044, GO:0030054	GO:0003824, GO:0005488	GO:0050896, GO:0009987, GO:0008152, GO:0032502, GO:0000003, GO:0022414, GO:0032501, GO:0051704, GO:0065007, GO:0002376, GO:0050789, GO:0040007, GO:0071840, GO:0051179	Q9LIP4/evalue = 3.03854E-149|Cytochrome P450 71B36 [Arabidopsis thaliana]	gi|1256672332|ref|XP_012704569.2|evalue = 0/4-hydroxyphenylacetaldehyde oxime monooxygenase [Setaria italica]
MSTRG.56880	Pavir.9KG002000	Chr09K:1681691-1681966	2.21148	4.91564	7.38101	3.41037	0	0.259984	0.217717	0.101393	0.806133	0.292132	0.287011	0.447144	3.48441	0.00223535	4.41851	0.00398523	0.82001	0.152233	up	AT1G05300/e_value = 7E-36	GRMZM2G093276_T01/e_value = 4E-51	LOC_Os05g39560.1/evalue = 8E-66	NA	K14709/SLC39A1_2_3; solute carrier family 39 (zinc transporter), member 1/2/3	GO:0016020, GO:0043226, GO:0044464, GO:0005623, GO:0044425, GO:0044422	GO:0005215, GO:0005488	GO:0051179, GO:0065007, GO:0050896, GO:0009987, GO:0051704	Q8W245/evalue = 4.0759E-27|Probable zinc transporter 10 [Arabidopsis thaliana]	gi|222631929|gb|EEE64061.1|evalue = 1.39834e-40/hypothetical protein OsJ_18891 [Oryza sativa Japonica Group]
MSTRG.56910	Pavir.9KG028500	Chr09K:2098021-2098464	0.840395	1.826	0.96391	1.01397	0	0	0	0	0.025068	0	0	0	2.10662	0.000817239	2.08455	0.00271903	0.997049	0.70759	up	NA	NA	NA	Sobic.001G114900.1/evalue = 4E-27	NA	NA	NA	NA	NA	gi|1385039827|gb|PVH31325.1|evalue = 1.00353e-07/LOW QUALITY PROTEIN: hypothetical protein PAHAL_9G113800 [Panicum hallii]
MSTRG.56912	Pavir.9KG028900	Chr09K:2131561-2133354	7.84118	16.7843	12.6664	9.47627	0.10158	0.213176	0	0.283844	0.830915	0.804438	0	0	8.86311	0.00020434	9.58759	0.000129607	0.947255	0.808806	up	NA	NA	NA	NA	NA	NA	NA	NA	NA	gi|1070904495|gb|OEL15983.1|evalue = 1.93427e-38/hypothetical protein BAE44_0022999 [Dichanthelium oligosanthes]
MSTRG.57435	Pavir.9KG108500	Chr09K:10014641-10017921	15.7884	23.579	17.6289	13.5747	0.910256	1.52251	1.97558	1.23924	3.182	3.33191	1.16415	1.19947	5.87315	0.000506732	8.54946	8.923e-05	0.774479	0.395812	up	AT5G08030/e_value = 0	NA	NA	Sobic.001G171900.1/evalue = 0	K01126/E3.1.4.46; glycerophosphoryl diester phosphodiesterase [EC:3.1.4.46]	GO:0055044, GO:0030054, GO:0005576, GO:0044464, GO:0005623, GO:0044425, GO:0016020, GO:0043226	GO:0005488, GO:0003824	GO:0009987, GO:0008152, GO:0032502, GO:0032501, GO:0050896, GO:0071840, GO:0002376, GO:0040007	Q9SZ11/evalue = 0.00000000000096492|Glycerophosphodiester phosphodiesterase GDPDL3 [Arabidopsis thaliana]	gi|1211846602|ref|NP_001150176.2|evalue = 0/uncharacterized protein LOC100283806 precursor [Zea mays]
MSTRG.57629	Pavir.9KG133800	Chr09K:12157816-12159158	1.2044	1.37098	1.54873	2.06522	0.037627	0.065709	0	0	0.131137	0.032633	0.235435	0.099887	2.25755	0.000238202	2.37885	0.000306892	0.912786	0.138038	up	NA	NA	NA	NA	NA	NA	NA	NA	NA	gi|944061748|gb|KQJ97338.1|evalue = 1.98704e-06/hypothetical protein BRADI_3g30158v3 [Brachypodium distachyon]
MSTRG.57762	Pavir.9KG150800	Chr09K:13550253-13556918	75.8729	69.3996	56.2451	77.0444	21.3053	27.8514	35.7873	19.8518	23.4006	13.9123	45.3997	21.4511	2.9197	0.00493676	3.10726	0.00119425	0.863702	0.636857	up	AT5G08370/e_value = 0	GRMZM2G346455_T05/e_value = 0	LOC_Os10g35110.1/evalue = 0	Sobic.001G208100.1/evalue = 0	K07407/E3.2.1.22B; alpha-galactosidase [EC:3.2.1.22]	GO:0005623, GO:0044464, GO:0043226, GO:0044422, GO:0031974, GO:0005576, GO:0044421	GO:0003824, GO:0005488	GO:0008152, GO:0009987, GO:0050896, GO:0051704, GO:0002376, GO:0051179, GO:0050789, GO:0032502, GO:0032501, GO:0048518, GO:0022414, GO:0065007, GO:0000003, GO:0048519, GO:0071840	Q90744/evalue = 5.53971E-88|Alpha-N-acetylgalactosaminidase [Gallus gallus]	gi|937936536|dbj|BAT11450.1|evalue = 0/Os10g0493600, partial [Oryza sativa Japonica Group]
MSTRG.57825	-	Chr09K:15057558-15061662	3.16799	4.58044	3.64269	3.91628	1.2796	0.74343	2.6386	1.43904	0.400811	1.02572	2.31259	0.949039	2.40545	0.000769196	2.56954	0.000661025	0.850708	0.196088	up	AT1G17330/e_value = 2E-59	GRMZM2G459291_T02/e_value = 0	LOC_Os10g34470.1/evalue = 0	Sobic.001G213400.1/evalue = 0	K06950/uncharacterized protein	NA	NA	NA	P46144/evalue = 3.3022E-15|Uncharacterized protein YedJ [Escherichia coli]	gi|573959377|ref|XP_006661880.1|evalue = 6.28755e-90/PREDICTED: uncharacterized protein YpgQ [Oryza brachyantha]
MSTRG.57952	-	Chr09K:18146207-18151919	10.9138	7.42706	14.6299	12.1555	1.86263	2.94793	2.9454	2.11405	6.82251	4.45394	1.4688	5.70248	2.19817	0.00699996	3.72447	0.0015334	0.793284	0.490005	up	AT1G03950/e_value = 4E-113	GRMZM2G004996_T02/e_value = 0	LOC_Os10g33660.1/evalue = 0	Sobic.001G220400.1/evalue = 0	K12192/CHMP2B; charged multivesicular body protein 2B	GO:0044464, GO:0005623, GO:0032991, GO:0043226, GO:0044422, GO:0044425, GO:0016020, GO:0005576, GO:0044421	GO:0005488	GO:0008152, GO:0051179, GO:0009987, GO:0071840, GO:0050789, GO:0048518, GO:0065007, GO:0048519, GO:0032501, GO:0051704, GO:0040011, GO:0050896	Q7SYR0/evalue = 1.30046E-42|Charged multivesicular body protein 2b-A [Xenopus laevis]	gi|1002869735|ref|XP_015697024.1|evalue = 1.17642e-125/PREDICTED: vacuolar protein sorting-associated protein 2 homolog 3, partial [Oryza brachyantha]
MSTRG.58502	Pavir.9KG267400	Chr09K:35348115-35349537	14.0955	20.9434	16.4781	9.80873	0.182769	0.16188	0.180037	0.024587	4.09343	1.55694	0.715573	0.815621	6.02304	0.00100743	13.8264	6.20156e-05	0.514406	0.0795806	up	AT1G74950/e_value = 8E-17	NA	LOC_Os10g25290.1/evalue = 0.000000000002	NA	K13464/JAZ; jasmonate ZIM domain-containing protein	GO:0044464, GO:0005623, GO:0043226	GO:0005488, GO:0140110	GO:0008152, GO:0009987, GO:0065007, GO:0050896, GO:0050789, GO:0032501, GO:0032502, GO:0023052, GO:0051704, GO:0048519, GO:0022414, GO:0000003, GO:0002376	Q9S7M2/evalue = 7.67083E-16|Protein TIFY 10B [Arabidopsis thaliana]	gi|1238324829|gb|PAN47462.1|evalue = 6.93921e-33/hypothetical protein PAHAL_9G293800 [Panicum hallii]
MSTRG.58804	-	Chr09K:44790714-44792274	3.25494	2.56787	4.11796	4.36598	0.195123	0.246474	1.04341	1.01992	0.669115	0.255901	1.15376	0.043535	3.13365	0.00133113	3.60623	0.000845978	0.853632	0.465786	up	AT4G23240/e_value = 9E-41	NA	NA	NA	NA	GO:0044464, GO:0005623, GO:0043226, GO:0031974, GO:0044422, GO:0016020, GO:0005576, GO:0044425, GO:0055044, GO:0030054, GO:0044421	GO:0003824, GO:0005488, GO:0005198, GO:0004871, GO:0090729	GO:0009987, GO:0065007, GO:0050789, GO:0032501, GO:0032502, GO:0022414, GO:0000003, GO:0051704, GO:0023052, GO:0008152, GO:0050896, GO:0048518, GO:0051179, GO:0002376, GO:0048519, GO:0040007, GO:0071840, GO:0022610, GO:0008283, GO:0040011, GO:0001906	Q8GWJ7/evalue = 8.50921E-37|Cysteine-rich receptor-like protein kinase 19 [Arabidopsis thaliana]	gi|1149696405|ref|XP_020181818.1|evalue = 2.553e-74/putative receptor-like protein kinase At4g00960 [Aegilops tauschii subsp. tauschii]
MSTRG.58895	-	Chr09K:48713992-48714836	2.37629	0.916767	1.53108	0.81831	0	0	0	0	0.260077	0	0	0.104789	2.1438	0.00609126	2.43396	0.00633216	0.956411	0.505697	up	NA	NA	NA	NA	NA	NA	NA	NA	NA	-
MSTRG.58901	-	Chr09K:48772651-48778073	18.5862	19.7741	21.4887	4.96295	0.433897	1.15735	2.03537	0.965601	3.13316	2.00294	3.11672	1.30868	4.70216	0.00901012	9.39592	0.0045232	0.524427	0.031175	up	AT1G26850/e_value = 0	AC211390.3_FGT001/e_value = 0	LOC_Os10g41970.1/evalue = 0	Sobic.001G291400.1/evalue = 0	NA	GO:0016020, GO:0043226, GO:0044464, GO:0005623, GO:0044425, GO:0044422, GO:0055044, GO:0030054	GO:0003824	GO:0032502, GO:0032501, GO:0022610, GO:0050896, GO:0009987, GO:0008152, GO:0071840	Q93W95/evalue = 6.41427E-158|Probable methyltransferase PMT13 [Arabidopsis thaliana]	gi|1002301418|ref|XP_015614132.1|evalue = 0/PREDICTED: probable methyltransferase PMT2 [Oryza sativa Japonica Group]
MSTRG.59001	Pavir.9KG329100	Chr09K:50203872-50205718	4.39317	5.45588	4.59399	8.64982	0.179441	0.05749	0.784041	0.288971	1.72308	1.11294	0.088218	0.115017	3.921	0.00285613	6.15136	0.000266103	0.773903	0.469963	up	AT1G65680/e_value = 2E-65	GRMZM2G405622_T01/e_value = 0	LOC_Os10g40710.1/evalue = 7E-168	Sobic.001G301000.1/evalue = 0	NA	GO:0043226, GO:0005623, GO:0044464, GO:0055044, GO:0030054, GO:0016020, GO:0044425, GO:0005576	NA	GO:0071840, GO:0009987, GO:0050896, GO:0040007, GO:0032502, GO:0032501, GO:0022414, GO:0000003, GO:0051704	Q7XCG7/evalue = 2.75522E-95|Expansin-B9 [Oryza sativa subsp. japonica]	gi|670364254|ref|XP_008658390.1|evalue = 1.10497e-143/expansin-B2 [Zea mays]
MSTRG.59130	Pavir.9KG312500	Chr09K:51818269-51823985	29.5817	33.8064	26.339	18.4572	1.20394	1.0769	2.28876	2.50476	3.47779	0.182866	1.05507	0.746526	12.7824	0.000447229	12.4309	7.45279e-05	1.26083	0.585087	up	AT5G24530/e_value = 7E-160	GRMZM2G099467_T01/e_value = 0	LOC_Os10g39140.1/evalue = 0	Sobic.001G314300.1/evalue = 0	NA	GO:0044464, GO:0005623, GO:0043226, GO:0055044, GO:0030054, GO:0016020	GO:0003824, GO:0005488	GO:0050896, GO:0009987, GO:0071840, GO:0008152, GO:0065007, GO:0032502, GO:0000003, GO:0022414, GO:0032501, GO:0040007, GO:0051704, GO:0050789, GO:0048518, GO:0023052	Q7XZQ8/evalue = 3.61916E-67|Flavone synthase [Petroselinum crispum]	gi|218191991|gb|EEC74418.1|evalue = 0/hypothetical protein OsI_09784 [Oryza sativa Indica Group]
MSTRG.59217	Pavir.9KG298900	Chr09K:54154913-54158455	10.7008	14.225	12.9667	7.91912	3.34185	5.15843	7.72231	5.71617	6.21104	4.31607	2.70991	6.21468	2.07707	0.0024534	2.38655	0.0095949	1.10231	0.737047	up	AT1G10740/e_value = 0	GRMZM2G080940_T01/e_value = 0	LOC_Os05g33820.1/evalue = 0	Sobic.009G135100.1/evalue = 0	NA	GO:0016020, GO:0005576	GO:0003824, GO:0005488	GO:0008152, GO:0009987	P0C0R3/evalue = 5.85409E-19|Lipase [Staphylococcus epidermidis]	gi|326498563|dbj|BAJ98709.1|evalue = 0/predicted protein [Hordeum vulgare subsp. vulgare]
MSTRG.59350	Pavir.9KG368600	Chr09K:58559085-58561603	43.9886	38.7315	29.0709	22.5946	9.14945	11.311	12.6646	9.49897	17.0905	9.60484	13.5541	12.9479	2.37733	0.00725585	3.21739	0.00265803	0.808385	0.255979	up	AT2G32190/e_value = 0.0000001	GRMZM2G058528_T02/e_value = 2E-93	NA	NA	NA	GO:0044464, GO:0005623, GO:0016020, GO:0044425	NA	GO:0022414, GO:0032502, GO:0000003	P40388/evalue = 0.00000761034|UV-induced protein uvi15 [Schizosaccharomyces pombe]	gi|226494103|ref|NP_001147386.1|evalue = 1.70884e-06/adhesive/proline-rich protein [Zea mays]
MSTRG.59518	Pavir.9KG391700	Chr09K:61684808-61687181	8.19653	9.30963	8.31089	5.01837	0.022154	0.11549	0	0	1.08372	0.440678	1.21044	1.23959	4.34609	0.00038717	8.01356	6.31355e-05	0.540098	0.00627246	up	NA	GRMZM2G313104_T01/e_value = 2E-27	NA	NA	NA	NA	NA	NA	NA	gi|1371047957|ref|XP_010228509.2|evalue = 7.85463e-08/uncharacterized protein LOC104581762 [Brachypodium distachyon]
MSTRG.59894	-	Chr09K:68143012-68154667	17.9225	13.8768	13.1722	14.6695	3.49479	2.67177	1.95751	3.13508	2.74877	3.60202	3.09764	2.74842	3.95532	9.67289e-06	3.74505	4.65692e-05	0.995383	0.0377606	up	AT1G02890/e_value = 0	GRMZM2G042074_T01/e_value = 0	LOC_Os03g22420.1/evalue = 0	Sobic.001G375100.1/evalue = 0	NA	GO:0005623, GO:0043226, GO:0044464, GO:0044456, GO:0045202, GO:0099080, GO:0044422, GO:0016020, GO:0044425, GO:0055044, GO:0030054, GO:0032991, GO:0031974, GO:0009295, GO:0005576, GO:0044421	GO:0003824, GO:0005488, GO:0098772	GO:0050896, GO:0008152, GO:0009987, GO:0032502, GO:0032501, GO:0071840, GO:0050789, GO:0065007, GO:0048518, GO:0051179, GO:0040007, GO:0048519, GO:0022414, GO:0000003, GO:0051704, GO:0040011, GO:0007610, GO:0023052, GO:0002376, GO:0008283	Q6AZT2/evalue = 2.83591E-68|Spastin [Xenopus laevis]	gi|1142628905|gb|ONL97967.1|evalue = 0/AAA-type ATPase family protein [Zea mays]
MSTRG.59950	Pavir.9KG433300	Chr09K:68649084-68651007	2.72332	2.17489	1.78266	2.21658	0.029193	0.024229	0	0	0.361333	0	0	0	2.94366	0.00011525	3.17255	3.64078e-05	0.983922	0.865039	up	AT3G56400/e_value = 6E-24	NA	LOC_Os03g21710.1/evalue = 7E-59	Sobic.001G381300.1/evalue = 1E-151	NA	GO:0044464, GO:0005623, GO:0043226, GO:0044422, GO:0031974, GO:0016020	GO:0005488, GO:0003824, GO:0140110	GO:0008152, GO:0065007, GO:0009987, GO:0050789, GO:0032502, GO:0032501, GO:0022414, GO:0000003, GO:0048519, GO:0050896, GO:0023052, GO:0051704, GO:0048518, GO:0002376, GO:0051179	Q8H0Y8/evalue = 9.28608E-18|Probable WRKY transcription factor 41 [Arabidopsis thaliana]	gi|721622179|ref|XP_010228655.1|evalue = 8.08724e-75/probable WRKY transcription factor 70 [Brachypodium distachyon]
MSTRG.60286	-	Chr09K:72634101-72634884	7.66824	21.4379	14.0017	8.69356	0.064135	0.139308	0.062682	0	0.337098	0.250448	0	0	11.2008	0.000163709	11.3433	0.000484225	0.979907	0.839521	up	NA	NA	NA	NA	NA	NA	NA	NA	NA	gi|1382755519|gb|PUZ41577.1|evalue = 6.7462e-13/hypothetical protein GQ55_9G516000 [Panicum hallii var. hallii]
MSTRG.60357	Pavir.9KG489600	Chr09K:73201504-73211713	26.0418	22.4278	8.18162	5.90185	0	0.061514	0.049241	0	0.142794	0.021957	0.298911	0.559516	11.4997	0.00142457	14.5333	0.00238318	0.828791	0.172861	up	AT5G02500/e_value = 0	GRMZM2G145275_T01/e_value = 0	LOC_Os11g08460.1/evalue = 0	Sobic.001G419801.1/evalue = 0	K03283/HSPA1s; heat shock 70kDa protein 1/2/6/8	GO:0044464, GO:0005623, GO:0043226, GO:0044422, GO:0031974, GO:0032991, GO:0016020, GO:0044425, GO:0055044, GO:0030054, GO:0005576, GO:0045202, GO:0044456, GO:0044421	GO:0003824, GO:0005488, GO:0140110	GO:0050896, GO:0008152, GO:0009987, GO:0032501, GO:0032502, GO:0071840, GO:0040011, GO:0050789, GO:0065007, GO:0048519, GO:0040007, GO:0022414, GO:0000003, GO:0051704, GO:0051179, GO:0048518, GO:0023052, GO:0099531, GO:0008283, GO:0002376	P11143/evalue = 0|Heat shock 70 kDa protein [Zea mays]	gi|242041397|ref|XP_002468093.1|evalue = 0/heat shock cognate 70 kDa protein [Sorghum bicolor]
MSTRG.60389	Pavir.9KG495400	Chr09K:73690531-73691428	1.40512	1.8463	1.72111	1.5638	0	0	0.013681	0	0.367455	0.355886	0.10053	0.248976	2.05786	1.86988e-05	2.60889	8.03218e-06	0.817776	0.0198673	up	AT2G28710/e_value = 1E-25	GRMZM2G112251_T01/e_value = 4E-155	LOC_Os03g17150.1/evalue = 2E-92	Sobic.001G416200.1/evalue = 0	NA	GO:0044464, GO:0005623, GO:0043226	GO:0005488, GO:0140110	GO:0032501, GO:0040007, GO:0032502, GO:0050789, GO:0065007, GO:0048519, GO:0050896, GO:0022414, GO:0000003, GO:0008152, GO:0009987, GO:0023052, GO:0051704	Q9SSW2/evalue = 0.0000000000163378|Zinc finger protein AZF2 [Arabidopsis thaliana]	gi|222624674|gb|EEE58806.1|evalue = 1.99945e-58/hypothetical protein OsJ_10357 [Oryza sativa Japonica Group]
MSTRG.60422	-	Chr09K:74693445-74695489	4.09992	6.60903	9.73052	8.73598	0.012296	0.084762	0.005837	0.017083	0.631934	0.781871	1.08064	1.0604	4.24952	0.000677992	7.28167	0.000335948	0.540024	0.000517927	up	AT5G51670/e_value = 1E-47	NA	LOC_Os03g16390.1/evalue = 0	Sobic.001G423600.1/evalue = 0	NA	NA	NA	NA	NA	gi|326518646|dbj|BAJ88352.1|evalue = 0/predicted protein [Hordeum vulgare subsp. vulgare]
MSTRG.60977	Pavir.9KG641000	Chr09K:80483592-80488384	5.849	5.55976	2.21919	3.82663	0	0	0	0	0.41136	0	0	0	4.67369	0.000383505	5.23927	0.0011122	0.959701	0.429611	up	AT4G33680/e_value = 0	GRMZM2G119150_T01/e_value = 0	LOC_Os03g09910.1/evalue = 0	Sobic.001G471100.1/evalue = 0	K10206/E2.6.1.83; LL-diaminopimelate aminotransferase [EC:2.6.1.83]	GO:0044464, GO:0005623, GO:0044422, GO:0043226	GO:0005488, GO:0003824	GO:0008152, GO:0009987, GO:0032502, GO:0032501, GO:0050896, GO:0051704, GO:0002376, GO:0050789, GO:0023052, GO:0065007	B7KL61/evalue = 8.05546E-115|LL-diaminopimelate aminotransferase [Cyanothece sp.]	gi|1002253091|ref|XP_015630783.1|evalue = 0/PREDICTED: aminotransferase ALD1 homolog [Oryza sativa Japonica Group]
MSTRG.61214	Pavir.9KG600900	Chr09K:83641657-83644373	2.57816	3.30734	3.06065	2.2317	0.602338	0.710834	0.626268	0.37912	1.36325	0.71593	0.335183	0.143613	2.35083	0.00416108	2.34991	0.000568078	1.06336	0.776402	up	NA	GRMZM2G031790_T01/e_value = 0	LOC_Os03g06705.1/evalue = 0	Sobic.001G495500.1/evalue = 0	NA	NA	NA	NA	NA	gi|125585019|gb|EAZ25683.1|evalue = 8.21154e-132/hypothetical protein OsJ_09513 [Oryza sativa Japonica Group]
MSTRG.61318	-	Chr09K:84592991-84596208	4.43454	7.43849	3.46408	5.3945	2.10507	0.537443	5.06927	1.72026	0.261424	1.66738	2.00918	1.77219	2.68943	0.00793895	3.24464	0.00756691	0.836755	0.491436	up	AT1G02260/e_value = 0	GRMZM2G028521_T02/e_value = 0	LOC_Os03g05390.7/evalue = 0	Sobic.001G504000.14/evalue = 0	NA	GO:0005623, GO:0044464, GO:0016020, GO:0044422, GO:0043226, GO:0044425	GO:0005215, GO:0003824	GO:0008283, GO:0008152, GO:0009987, GO:0043473, GO:0032502, GO:0051179, GO:0000003, GO:0022414, GO:0051704, GO:0032501	P9WPD6/evalue = 0.000000000000146302|Uncharacterized transporter MT2759 [Mycobacterium tuberculosis]	gi|1205928144|ref|XP_021307254.1|evalue = 0/putative transporter arsB isoform X2 [Sorghum bicolor]
MSTRG.61398	Pavir.9KG578100	Chr09K:85346104-85348079	6.13494	10.6391	4.99949	3.06589	0.630902	1.08627	1.09969	0.652923	2.06278	0.535864	0.602002	0.684495	3.46272	0.0061848	3.7575	0.00892654	1.04328	0.85554	up	AT2G17040/e_value = 3E-85	GRMZM2G059428_T01/e_value = 0	LOC_Os03g04070.1/evalue = 0	Sobic.001G515800.1/evalue = 0	NA	GO:0016020, GO:0043226, GO:0044464, GO:0005623, GO:0044425, GO:0044422, GO:0031974	GO:0005488, GO:0140110	GO:0050896, GO:0032502, GO:0032501, GO:0022414, GO:0000003, GO:0009987, GO:0065007, GO:0050789, GO:0048518, GO:0008152, GO:0071840, GO:0051704, GO:0040007, GO:0048519, GO:0008283, GO:0002376, GO:0023052	Q75HE5/evalue = 2.41176E-51|NAC domain-containing protein 2 [Oryza sativa subsp. japonica]	gi|242037049|ref|XP_002465919.1|evalue = 4.78543e-145/NAC domain-containing protein 35 [Sorghum bicolor]
MSTRG.61670	Pavir.9NG017400	Chr09N:39880-41734	8.72279	9.67715	8.58964	6.28519	0.965845	1.34776	0.820002	0.48926	5.27922	2.35898	2.65635	2.67263	2.20541	0.00398852	4.52433	0.00026148	0.520381	0.0189911	up	AT2G34930/e_value = 6E-56	NA	NA	NA	NA	GO:0005623, GO:0044464, GO:0043226, GO:0016020, GO:0044425, GO:0044422, GO:0055044, GO:0030054	GO:0005488, GO:0003824, GO:0004871	GO:0050896, GO:0008152, GO:0009987, GO:0050789, GO:0032502, GO:0065007, GO:0032501, GO:0022414, GO:0000003, GO:0051704, GO:0051179, GO:0040007, GO:0071840, GO:0048519, GO:0048518, GO:0023052, GO:0002376, GO:0022610	Q1PEN0/evalue = 1.07722E-19|Receptor-like protein 36 [Arabidopsis thaliana]	gi|218184712|gb|EEC67139.1|evalue = 5.36084e-21/hypothetical protein OsI_33970 [Oryza sativa Indica Group]
MSTRG.61817	Pavir.9NG018300	Chr09N:1211802-1212482	4.01473	3.72468	4.25546	2.60078	0.971251	0.385548	0.890595	0.862103	1.04472	1.07079	1.46641	1.37241	2.07895	0.00075406	2.85119	0.000956714	0.73301	0.0286738	up	AT3G23240/e_value = 4E-46	GRMZM2G381441_T01/e_value = 3E-80	LOC_Os03g64260.1/evalue = 2E-66	Sobic.001G002500.1/evalue = 1E-102	K14516/ERF1; ethylene-responsive transcription factor 1	GO:0044464, GO:0005623, GO:0043226, GO:0044422, GO:0031974, GO:0016020	GO:0005488, GO:0140110	GO:0050789, GO:0032502, GO:0065007, GO:0032501, GO:0050896, GO:0048518, GO:0000003, GO:0022414, GO:0009987, GO:0023052, GO:0071840, GO:0008152, GO:0048519, GO:0051704, GO:0040007, GO:0002376	O80337/evalue = 7.75306E-26|Ethylene-responsive transcription factor 1A [Arabidopsis thaliana]	gi|1149794616|ref|XP_020158423.1|evalue = 3.35867e-52/ethylene-responsive transcription factor 1B-like [Aegilops tauschii subsp. tauschii]
MSTRG.62086	Pavir.9NG070200	Chr09N:4561114-4562864	9.10346	12.3969	8.46364	5.06146	0.207585	0.037799	0.111567	0.253987	1.36538	0.575675	1.06547	1.21461	4.58062	0.000649384	8.19278	0.000302223	0.58129	0.0073226	up	NA	GRMZM2G159711_T01/e_value = 0	NA	Sobic.001G071300.1/evalue = 0	NA	NA	NA	NA	NA	gi|357115189|ref|XP_003559374.1|evalue = 4.6978e-141/uncharacterized protein LOC100834143 [Brachypodium distachyon]
MSTRG.62220	Pavir.9NG085500	Chr09N:5733365-5734749	7.4065	7.42256	6.0265	3.09281	0	0.056304	0	0.033871	1.6367	0.693653	0.305739	0.428987	3.86585	0.0021057	6.58172	0.000529577	0.666488	0.0748841	up	NA	GRMZM2G159711_T01/e_value = 0	LOC_Os03g56500.1/evalue = 3E-166	Sobic.001G071300.1/evalue = 0	NA	NA	NA	NA	NA	gi|1070993522|gb|OEL37394.1|evalue = 5.94974e-53/hypothetical protein BAE44_0001586 [Dichanthelium oligosanthes]
MSTRG.62546	Pavir.9NG105100	Chr09N:10185535-10188367	4.35937	1.85597	6.13181	5.71807	0	0	0	0.089835	1.14381	0.386403	1.00074	0.965761	2.81093	0.00966503	5.19075	0.00249677	0.561963	0.00631604	up	AT5G06740/e_value = 1E-82	NA	NA	NA	NA	GO:0044464, GO:0005623, GO:0043226, GO:0005576, GO:0044422, GO:0031974, GO:0016020, GO:0044425, GO:0055044, GO:0030054	GO:0005488, GO:0005198, GO:0003824, GO:0004871	GO:0032501, GO:0032502, GO:0022414, GO:0000003, GO:0051704, GO:0009987, GO:0065007, GO:0050789, GO:0050896, GO:0002376, GO:0048518, GO:0008152, GO:0023052, GO:0040007, GO:0071840, GO:0022610, GO:0051179, GO:0048519	Q9FJI4/evalue = 2.33173E-63|Putative L-type lectin-domain containing receptor kinase I.11 [Arabidopsis thaliana]	gi|90265149|emb|CAH67775.1|evalue = 8.96017e-148/H0201G08.2 [Oryza sativa]
MSTRG.62621	Pavir.9NG115000	Chr09N:10895201-10900408	1.14969	2.16585	2.71559	3.20737	0	0	0	0.073299	0.007031	0.021183	0.280716	0.232334	2.84889	0.00185046	3.03808	0.00281473	0.876214	0.157208	up	AT1G72060/e_value = 4E-10	NA	NA	NA	NA	NA	NA	NA	NA	gi|1279023278|ref|XP_022870801.1|evalue = 5.99079e-11/proteinase inhibitor PSI-1.2-like [Olea europaea var. sylvestris]
MSTRG.62738	Pavir.9NG130500	Chr09N:12495141-12495395	2.53397	3.84843	9.0307	3.37491	0	0	0	0	0	0	0	0	5.20661	0.00115336	5.07062	0.00364113	1	NA	up	NA	NA	NA	NA	NA	NA	NA	NA	NA	gi|1238322730|gb|PAN45363.1|evalue = 4.9023e-06/hypothetical protein PAHAL_9G113300 [Panicum hallii]
MSTRG.62739	Pavir.9NG130600	Chr09N:12497247-12497480	0.912553	1.25354	2.21716	2.04144	0	0	0	0	0	0	0.146105	0	2.46979	0.00134382	2.48918	0.00317627	0.942353	0.178719	up	NA	NA	NA	NA	NA	NA	NA	NA	NA	gi|1238322730|gb|PAN45363.1|evalue = 4.14575e-21/hypothetical protein PAHAL_9G113300 [Panicum hallii]
MSTRG.63047	Pavir.9NG170200	Chr09N:17299963-17303640	5.9839	6.61076	6.08331	3.86622	1.19842	1.19566	1.21316	1.31525	3.18577	1.39905	1.85146	1.5967	2.20063	0.00502232	2.95299	0.000605788	0.794305	0.195856	up	AT5G45110/e_value = 1E-154	GRMZM2G115162_T01/e_value = 0	LOC_Os03g46440.1/evalue = 0	Sobic.001G143000.1/evalue = 0	K14508/NPR1; regulatory protein NPR1	GO:0044464, GO:0005623, GO:0043226, GO:0016020, GO:0044422, GO:0044425, GO:0032991, GO:0044215, GO:0044217, GO:0005576	GO:0003824, GO:0005488, GO:0090729	GO:0032501, GO:0032502, GO:0000003, GO:0022414, GO:0050896, GO:0009987, GO:0051179, GO:0051704, GO:0002376, GO:0008152, GO:0050789, GO:0065007, GO:0048518, GO:0023052, GO:0048519	Q9M1I7/evalue = 1.82165E-35|Regulatory protein NPR6 [Arabidopsis thaliana]	gi|1149783593|ref|XP_020181075.1|evalue = 0/BTB/POZ domain and ankyrin repeat-containing protein NPR3-like [Aegilops tauschii subsp. tauschii]
MSTRG.63450	Pavir.9NG225300	Chr09N:23056525-23059941	6.23221	5.33763	14.2927	12.6122	0	0	0	0	2.08789	0.734224	0.230622	0.081059	5.8653	0.00282779	9.71652	0.000730523	0.677331	0.234085	up	AT5G55050/e_value = 4E-63	NA	NA	Sobic.001G182500.1/evalue = 0	NA	GO:0005623, GO:0044464, GO:0043226, GO:0032991, GO:0044422, GO:0005576, GO:0016020, GO:0044421, GO:0055044, GO:0030054	GO:0003824, GO:0005488, GO:0005198	GO:0050896, GO:0009987, GO:0023052, GO:0002376, GO:0050789, GO:0065007, GO:0051704, GO:0051179, GO:0032502, GO:0032501, GO:0048519, GO:0008152, GO:0071840, GO:0048518	Q9SVU5/evalue = 2.02056E-48|GDSL esterase/lipase At4g28780 [Arabidopsis thaliana]	gi|937910137|dbj|BAS85057.1|evalue = 5.51153e-129/Os03g0581400 [Oryza sativa Japonica Group]
MSTRG.63462	Pavir.9NG227400	Chr09N:23341464-23347477	1.4636	1.96027	3.41739	1.51801	0.018806	0	0	0	0.032813	0.187571	0.417804	0.747554	2.2791	0.00812932	2.92937	0.00232344	0.74717	0.101012	up	AT4G13420/e_value = 0	GRMZM2G097505_T01/e_value = 0	LOC_Os03g37840.1/evalue = 0	Sobic.001G184100.1/evalue = 0	K03549/kup; KUP system potassium uptake protein	GO:0043226, GO:0005623, GO:0044464, GO:0016020, GO:0044425, GO:0044422	GO:0005215, GO:0003824	GO:0051179, GO:0009987, GO:0032502, GO:0071840, GO:0040007	Q6H4R6/evalue = 0|Potassium transporter 23 [Oryza sativa subsp. japonica]	gi|1382752093|gb|PUZ38151.1|evalue = 0/hypothetical protein GQ55_9G174300 [Panicum hallii var. hallii]
MSTRG.63734	Pavir.9NG266600	Chr09N:27134707-27137725	3.4187	4.95699	12.3068	6.00052	0.047051	0.163419	0.087781	0.019484	0	0.281202	0.375755	0	6.17708	0.00393756	6.21456	0.00382493	0.883261	0.471312	up	AT5G62740/e_value = 4E-176	GRMZM2G111544_T01/e_value = 3E-135	LOC_Os10g32700.1/evalue = 0	Sobic.001G227601.1/evalue = 5E-77	NA	GO:0005623, GO:0044464, GO:0043226, GO:0032991, GO:0044425, GO:0016020, GO:0044422, GO:0031974, GO:0055044, GO:0030054	GO:0005488	GO:0050789, GO:0008152, GO:0065007, GO:0009987, GO:0048518, GO:0071840, GO:0051179, GO:0050896, GO:0051704, GO:0032501, GO:0002376, GO:0023052	P72655/evalue = 2.44019E-18|Uncharacterized protein slr1128 [Synechocystis sp.]	gi|1385040203|gb|PAN46573.2|evalue = 0/hypothetical protein PAHAL_9G204000 [Panicum hallii]
MSTRG.63834	Pavir.9NG279400	Chr09N:29532489-29533601	1.80849	2.68929	4.36639	3.91366	0.248137	0.09911	0.154099	0.146686	0.198041	0	0	0.040176	3.79814	0.000373994	3.3929	0.00201092	1.12835	0.102541	up	AT4G20780/e_value = 2E-17	NA	LOC_Os03g59770.1/evalue = 3E-81	Sobic.001G040400.2/evalue = 0.00000000000002	NA	GO:0044464, GO:0043226, GO:0005623, GO:0044422, GO:0099080, GO:0032991, GO:0005576, GO:0044421, GO:0016020, GO:0044425	GO:0005488	GO:0050789, GO:0009987, GO:0008152, GO:0065007, GO:0032502, GO:0032501, GO:0071840, GO:0000003, GO:0022414, GO:0051179, GO:0048518, GO:0023052, GO:0050896, GO:0040011, GO:0051704, GO:0040007, GO:0048519, GO:0002376	O22845/evalue = 1.16844E-14|Calmodulin-like protein 5 [Arabidopsis thaliana]	gi|242037649|ref|XP_002466219.1|evalue = 3.25026e-40/probable calcium-binding protein CML32 [Sorghum bicolor]
MSTRG.63955	Pavir.9NG296000	Chr09N:32111129-32113209	3.04799	5.19432	7.92945	4.09192	0	0	0.011807	0	0.789785	1.19543	0.192208	0.010957	3.88878	0.00357459	5.63033	0.00070662	0.694505	0.171845	up	AT5G25260/e_value = 0	GRMZM5G892700_T01/e_value = 0	LOC_Os10g34040.1/evalue = 0	Sobic.001G216500.1/evalue = 0	K07192/FLOT; flotillin	GO:0016020, GO:0005623, GO:0044425, GO:0044464, GO:0043226, GO:0055044, GO:0030054, GO:0044422	NA	GO:0032502, GO:0032501, GO:0071840, GO:0009987, GO:0050896, GO:0051179, GO:0051704	Q9LV90/evalue = 0|Flotillin-like protein 3 [Arabidopsis thaliana]	gi|242039341|ref|XP_002467065.1|evalue = 0/flotillin-like protein 1 [Sorghum bicolor]
MSTRG.63987	Pavir.9NG299900	Chr09N:32519814-32522014	22.2529	20.6193	34.3069	16.9067	0	0	0.060971	0	1.03744	0.579356	0.176298	0.17462	16.0723	0.000292144	24.0905	0.000494088	0.732679	0.13138	up	AT3G17380/e_value = 3E-24	GRMZM2G018593_T02/e_value = 0.000000000000000004	NA	Sobic.001G218400.1/evalue = 0	NA	GO:0044464, GO:0005623, GO:0043226, GO:0055044, GO:0030054, GO:0016020	GO:0003824, GO:0005488	GO:0008152, GO:0009987, GO:0050896, GO:0002376, GO:0071840, GO:0065007, GO:0050789, GO:0023052	Q9M2I2/evalue = 0.00000987913|MATH domain and coiled-coil domain-containing protein At3g58340 [Arabidopsis thaliana]	gi|1142636708|gb|ONM05771.1|evalue = 6.27748e-138/MATH domain containing protein [Zea mays]
MSTRG.63988	-	Chr09N:32527482-32529356	3.96748	3.24753	7.5892	2.71454	0	0	0	0	1.02389	1.25968	0	0.053597	3.37001	0.00930625	5.12058	0.00143145	0.728193	0.286404	up	AT4G01390/e_value = 7E-10	NA	NA	Sobic.001G218300.1/evalue = 4E-81	NA	NA	NA	NA	NA	gi|223974511|gb|ACN31443.1|evalue = 3.36622e-72/unknown [Zea mays]
MSTRG.64029	Pavir.9NG306600	Chr09N:33397614-33399464	8.10942	9.24147	6.10439	5.2714	0.804674	1.49093	0.476767	0.434265	4.61658	2.19506	1.80412	1.95923	2.24347	0.00707077	3.84624	0.00114344	0.618475	0.0556647	up	AT2G34930/e_value = 2E-55	NA	NA	NA	NA	GO:0005623, GO:0044464, GO:0043226, GO:0016020, GO:0044425, GO:0044422, GO:0055044, GO:0030054	GO:0005488, GO:0003824, GO:0004871	GO:0050896, GO:0008152, GO:0009987, GO:0050789, GO:0032502, GO:0065007, GO:0032501, GO:0022414, GO:0000003, GO:0051704, GO:0051179, GO:0040007, GO:0071840, GO:0048519, GO:0048518, GO:0023052, GO:0002376, GO:0022610	Q1PEN0/evalue = 1.23257E-19|Receptor-like protein 36 [Arabidopsis thaliana]	gi|218184712|gb|EEC67139.1|evalue = 2.61882e-21/hypothetical protein OsI_33970 [Oryza sativa Indica Group]
MSTRG.64046	Pavir.9NG308600	Chr09N:33579470-33582253	1.3263	0.460457	1.11214	1.48437	0	0	0	0	0	0	0	0	2.06226	0.00252453	2.09701	0.00649746	1	NA	up	AT1G04500/e_value = 2E-41	GRMZM2G133555_T01/e_value = 0	LOC_Os10g32900.1/evalue = 4E-96	Sobic.001G225800.2/evalue = 0	NA	GO:0044464, GO:0005623, GO:0043226, GO:0016020, GO:0044422, GO:0031974	GO:0005488, GO:0140110	GO:0050896, GO:0023052, GO:0009987, GO:0065007, GO:0050789, GO:0000003, GO:0032502, GO:0048519, GO:0032501, GO:0022414, GO:0071840, GO:0008152, GO:0048518, GO:0051179, GO:0048511	Q96502/evalue = 0.00000105081|Zinc finger protein CONSTANS-LIKE 2 [Arabidopsis thaliana]	gi|514816371|ref|XP_004982928.1|evalue = 0/uncharacterized protein LOC101783902 isoform X2 [Setaria italica]
MSTRG.64272	-	Chr09N:43744067-43746153	2.21451	2.58492	1.29906	1.17207	0	0.073265	0	0.042619	0.179337	0.041895	0.053	0.105857	2.50858	0.00114989	2.64613	0.00251265	0.970587	0.403639	up	AT1G49730/e_value = 2E-17	NA	LOC_Os12g40419.3/evalue = 0.000000000000002	Sobic.008G166900.2/evalue = 1E-87	NA	GO:0044464, GO:0005623, GO:0043226, GO:0031974, GO:0044422, GO:0016020, GO:0005576, GO:0044425, GO:0055044, GO:0030054, GO:0044421	GO:0005488, GO:0003824, GO:0005198, GO:0004871, GO:0090729	GO:0009987, GO:0065007, GO:0050789, GO:0032501, GO:0032502, GO:0022414, GO:0000003, GO:0051704, GO:0023052, GO:0008152, GO:0050896, GO:0048518, GO:0051179, GO:0002376, GO:0048519, GO:0040007, GO:0071840, GO:0022610, GO:0008283, GO:0040011, GO:0001906	O65238/evalue = 3.4638E-15|G-type lectin S-receptor-like serine/threonine-protein kinase At5g35370 [Arabidopsis thaliana]	gi|1382773545|gb|PUZ55587.1|evalue = 6.56979e-08/hypothetical protein GQ55_5G224400 [Panicum hallii var. hallii]
MSTRG.64339	Pavir.9NG355200	Chr09N:50199281-50202274	3.23342	2.40158	1.54834	1.83568	0	0.079842	0.185055	0.096774	0.608361	0.761758	0.113625	0.356889	2.1981	0.00423497	3.17628	0.000638086	0.769601	0.112813	up	AT3G47570/e_value = 4E-92	NA	LOC_Os10g22890.1/evalue = 0	NA	NA	GO:0044464, GO:0005623, GO:0044422, GO:0043226, GO:0031974, GO:0005576, GO:0016020, GO:0044425, GO:0055044, GO:0030054	GO:0003824, GO:0005488, GO:0005198, GO:0004871	GO:0050896, GO:0008152, GO:0009987, GO:0032501, GO:0032502, GO:0022414, GO:0000003, GO:0051704, GO:0050789, GO:0065007, GO:0023052, GO:0048518, GO:0051179, GO:0002376, GO:0048519, GO:0040007, GO:0071840, GO:0022610	Q9LVP0/evalue = 2.16465E-25|Probable leucine-rich repeat receptor-like protein kinase At5g63930 [Arabidopsis thaliana]	gi|125531685|gb|EAY78250.1|evalue = 3.7151e-43/hypothetical protein OsI_33294 [Oryza sativa Indica Group]
MSTRG.64587	Pavir.9NG388500	Chr09N:58230136-58232930	1.18654	2.51689	2.89629	1.05092	0.085788	0.031573	0.104101	0.151057	0.05126	0.02352	0.048449	0.111752	2.62881	0.00287753	2.54853	0.00969005	1.02365	0.545413	up	AT3G22910/e_value = 0	GRMZM2G144420_T01/e_value = 0	LOC_Os10g28240.1/evalue = 0	Sobic.001G247300.1/evalue = 0	K01537/E3.6.3.8; Ca2+-transporting ATPase [EC:3.6.3.8]	GO:0005623, GO:0043226, GO:0044464, GO:0044456, GO:0045202, GO:0044421, GO:0005576, GO:0016020, GO:0032991, GO:0044425, GO:0044422, GO:0055044, GO:0030054, GO:0099080, GO:0031974	GO:0003824, GO:0005215, GO:0005488, GO:0098772, GO:0004871	GO:0032502, GO:0032501, GO:0009987, GO:0071840, GO:0051179, GO:0008152, GO:0050789, GO:0065007, GO:0048518, GO:0048519, GO:0050896, GO:0022414, GO:0000003, GO:0051704, GO:0023052, GO:0040011, GO:0007610, GO:0022610, GO:0099531	Q37145/evalue = 0|Calcium-transporting ATPase 1 [Arabidopsis thaliana]	gi|326521094|dbj|BAJ96750.1|evalue = 0/predicted protein [Hordeum vulgare subsp. vulgare]
MSTRG.64884	Pavir.9NG432900	Chr09N:74670241-74671710	3.50052	6.25998	5.76297	5.98675	0	0	0.352302	0.687933	1.40055	0	0	0	4.84927	0.000602509	5.63171	0.000603375	1.01508	0.964967	up	AT5G17210/e_value = 6E-29	GRMZM2G135165_T01/e_value = 7E-169	LOC_Os05g35950.1/evalue = 9E-57	Sobic.009G150000.1/evalue = 1E-160	NA	NA	NA	NA	NA	gi|1238296722|gb|PAN19355.1|evalue = 4.36837e-89/hypothetical protein PAHAL_3G267900 [Panicum hallii]
MSTRG.64943	Pavir.9NG441600	Chr09N:75424755-75430829	2.11531	4.42161	7.21449	2.64188	0.097781	0.175597	0.154695	0	0.840558	0.246189	0.27486	0.33151	3.30337	0.00412474	4.13725	0.00568575	0.826438	0.168468	up	AT1G05300/e_value = 5E-105	GRMZM2G047762_T01/e_value = 0	LOC_Os05g39560.1/evalue = 0	Sobic.009G170500.2/evalue = 0	K14709/SLC39A1_2_3; solute carrier family 39 (zinc transporter), member 1/2/3	GO:0016020, GO:0043226, GO:0044464, GO:0005623, GO:0044425, GO:0044422	GO:0005215, GO:0005488	GO:0051179, GO:0065007, GO:0050896, GO:0009987, GO:0051704	Q8W245/evalue = 6.39162E-96|Probable zinc transporter 10 [Arabidopsis thaliana]	gi|1174550019|gb|OQU78170.1|evalue = 6.93988e-165/hypothetical protein SORBI_3009G170500 [Sorghum bicolor]
MSTRG.65271	Pavir.9NG488000	Chr09N:81322977-81327064	39.9873	38.1512	30.1207	17.7867	0.372967	0.470932	0.320608	0.51985	2.79029	0	0.861764	0.38154	17.273	0.000507366	21.6024	6.7639e-05	0.894761	0.766824	up	AT5G24530/e_value = 6E-162	GRMZM2G099467_T01/e_value = 0	LOC_Os10g39140.1/evalue = 0	Sobic.001G314300.1/evalue = 0	NA	GO:0044464, GO:0005623, GO:0043226, GO:0055044, GO:0030054, GO:0016020	GO:0003824, GO:0005488	GO:0050896, GO:0009987, GO:0071840, GO:0008152, GO:0065007, GO:0032502, GO:0000003, GO:0022414, GO:0032501, GO:0040007, GO:0051704, GO:0050789, GO:0048518, GO:0023052	Q7XZQ8/evalue = 1.70139E-66|Flavone synthase [Petroselinum crispum]	gi|218191991|gb|EEC74418.1|evalue = 0/hypothetical protein OsI_09784 [Oryza sativa Indica Group]
MSTRG.65329	Pavir.9NG496400	Chr09N:82148949-82151601	1.24131	1.15057	3.46842	2.43096	0.019047	0.083158	0.092525	0.106095	0.04985	0.099117	0.288479	0.395923	2.44681	0.00751119	2.72332	0.00976268	0.872726	0.174524	up	AT5G60900/e_value = 5E-174	GRMZM2G017164_T01/e_value = 0	LOC_Os04g12600.1/evalue = 0	Sobic.006G024400.1/evalue = 0	NA	NA	NA	GO:0008152, GO:0009987	Q9FLV4/evalue = 4.56916E-105|G-type lectin S-receptor-like serine/threonine-protein kinase At5g24080 [Arabidopsis thaliana]	gi|1385043740|gb|PVH34953.1|evalue = 0/hypothetical protein PAHAL_7G074800 [Panicum hallii]
MSTRG.65385	-	Chr09N:83300162-83306721	5.36227	8.00581	6.22534	13.5671	0.012223	0.054609	1.82687	1.08669	0.013704	1.82462	1.10708	0.209203	5.5506	0.00194242	8.41864	0.00116069	0.623044	0.1111	up	AT1G17020/e_value = 1E-85	GRMZM5G826389_T01/e_value = 0	NA	Sobic.001G324100.2/evalue = 0	NA	GO:0044464, GO:0005623, GO:0043226, GO:0055044, GO:0030054, GO:0016020	GO:0003824, GO:0005488	GO:0050896, GO:0009987, GO:0071840, GO:0008152, GO:0065007, GO:0032502, GO:0000003, GO:0022414, GO:0032501, GO:0040007, GO:0051704, GO:0050789, GO:0048518, GO:0023052	Q9SRM3/evalue = 1.27698E-53|Probable 2-oxoglutarate-dependent dioxygenase At3g111800 [Arabidopsis thaliana]	gi|1149842287|ref|XP_020176923.1|evalue = 7.07013e-168/protein SRG1-like [Aegilops tauschii subsp. tauschii]
MSTRG.65547	Pavir.9NG529500	Chr09N:88345266-88346425	5.85816	9.67691	5.47282	4.11978	0.086262	0.112795	0	0	1.06052	0.262973	0.464441	0.404757	4.54704	0.000547772	6.32716	0.000348601	0.741634	0.0632138	up	NA	NA	NA	NA	NA	NA	NA	NA	NA	gi|1371047957|ref|XP_010228509.2|evalue = 1.49195e-07/uncharacterized protein LOC104581762 [Brachypodium distachyon]
MSTRG.65682	Pavir.9NG552000	Chr09N:90771808-90773475	1.76875	2.11158	3.84367	4.14619	0.030295	0.02606	0.117848	0.05597	0.197695	0.059118	0.712002	0.793068	2.73624	0.00627891	3.66774	0.00194793	0.711902	0.090551	up	AT2G28630/e_value = 4E-178	GRMZM2G003138_T01/e_value = 0	LOC_Os03g26530.1/evalue = 0	Sobic.001G354700.1/evalue = 0	K15397/KCS; 3-ketoacyl-CoA synthase [EC:2.3.1.199]	GO:0016020, GO:0043226, GO:0044464, GO:0005623, GO:0044425, GO:0044422, GO:0032991	GO:0003824, GO:0005488	GO:0008152, GO:0009987, GO:0071840, GO:0032502, GO:0032501, GO:0050896, GO:0040007, GO:0000003, GO:0022414, GO:0051704, GO:0065007, GO:0050789, GO:0048519, GO:0048518	Q9SIX1/evalue = 5.91626E-115|3-ketoacyl-CoA synthase 9 [Arabidopsis thaliana]	-
MSTRG.65840	Pavir.9NG581700	Chr09N:93049320-93049943	2.86706	6.88412	7.14806	5.31463	0.724554	0.258504	0	0.288062	0.354319	0.140469	0.052641	0	5.48232	0.000274631	3.95336	0.00246464	1.30168	0.0891235	up	AT4G20780/e_value = 5E-18	GRMZM5G887851_T01/e_value = 0.000009	LOC_Os03g59770.1/evalue = 2E-75	Sobic.001G040400.2/evalue = 1E-67	NA	GO:0044464, GO:0005623, GO:0043226, GO:0044422, GO:0099080, GO:0032991, GO:0005576, GO:0044421, GO:0016020, GO:0044425	GO:0005488	GO:0050789, GO:0009987, GO:0008152, GO:0065007, GO:0032502, GO:0032501, GO:0071840, GO:0000003, GO:0022414, GO:0051179, GO:0048518, GO:0023052, GO:0050896, GO:0040011, GO:0051704, GO:0040007, GO:0048519, GO:0002376	Q9SRR7/evalue = 2.15645E-14|Calmodulin-like protein 3 [Arabidopsis thaliana]	gi|474057053|gb|EMS53836.1|evalue = 1.48074e-41/Calmodulin-like protein 5 [Triticum urartu]
MSTRG.65885	Pavir.9NG588200	Chr09N:93646292-93647162	8.2792	3.39985	4.77421	2.10814	0	0	0.122101	0	0.277004	0.055406	0.709069	0.75897	3.73142	0.00500525	5.65729	0.00270878	0.68518	0.0571065	up	AT3G16670/e_value = 0.000009	NA	NA	NA	NA	NA	NA	NA	NA	gi|1002251502|ref|XP_015629980.1|evalue = 8.04346e-15/PREDICTED: phylloplanin [Oryza sativa Japonica Group]
MSTRG.65943	Pavir.9NG595500	Chr09N:94252282-94256051	2.57722	1.83062	2.14841	2.29327	0.077063	0.045715	0.111612	0.020797	0.031836	0.005275	0.137443	0.343735	2.85672	8.05952e-05	3.12089	1.40712e-05	0.937359	0.490906	up	AT5G23960/e_value = 4E-88	NA	NA	Sobic.001G373300.1/evalue = 0	NA	GO:0044464, GO:0005623, GO:0044422, GO:0043226	GO:0003824, GO:0005488	GO:0008152, GO:0009987, GO:0000003, GO:0032502, GO:0032501, GO:0022414, GO:0050896, GO:0051704	C7E5V8/evalue = 3.75663E-125|(E)-beta-farnesene synthase [Zea mays subsp. huehuetenangensis]	gi|761662742|gb|AJP67535.1|evalue = 0/(E)-nerolidol synthase [Phyllostachys edulis]
MSTRG.66049	-	Chr09N:95511798-95512266	1.81222	3.00649	2.73559	2.48164	0.159484	0.325556	0.104781	0.750186	1.39458	0.788744	0	0.190687	2.23462	0.00460284	2.4394	0.00329903	1.01682	0.950254	up	NA	NA	LOC_Os03g20440.1/evalue = 1E-31	NA	NA	NA	NA	NA	NA	gi|212722564|ref|NP_001132225.1|evalue = 1.08134e-07/putative VQ motif family protein [Zea mays]
MSTRG.66174	Pavir.9NG674200	Chr09N:98226439-98227831	18.9797	16.7992	22.5355	21.5608	1.05703	3.22951	1.09703	0.50365	2.92324	0.932127	3.58122	3.8562	5.77564	0.000810993	7.53829	0.00089766	0.722075	0.425238	up	NA	NA	NA	NA	NA	NA	NA	NA	NA	-
MSTRG.66256	Pavir.9NG686000	Chr09N:99398097-99403420	2.54056	1.42338	2.08302	1.89385	0.043854	0	1.54195	0.101688	0.192115	0	0.550524	0.933443	2.16339	0.00776083	3.48819	8.53006e-05	0.725275	0.253394	up	AT3G11180/e_value = 2E-150	AC212219.3_FGT005/e_value = 0	LOC_Os03g18030.1/evalue = 0	Sobic.001G407800.1/evalue = 0	NA	GO:0044464, GO:0005623, GO:0043226, GO:0055044, GO:0030054, GO:0016020	GO:0003824, GO:0005488	GO:0050896, GO:0008152, GO:0009987, GO:0065007, GO:0032502, GO:0000003, GO:0022414, GO:0032501, GO:0040007, GO:0071840, GO:0051704, GO:0050789, GO:0048518, GO:0023052	Q07512/evalue = 1.02593E-69|Flavonol synthase/flavanone 3-hydroxylase [Petunia hybrida]	gi|1149737440|ref|XP_020192890.1|evalue = 0/probable 2-oxoglutarate-dependent dioxygenase At5g05600 [Aegilops tauschii subsp. tauschii]
MSTRG.66390	-	Chr09N:100773645-100776693	1.10536	1.44838	1.82647	1.28469	0	0.108517	0	0	0.115447	0.03043	0	0	2.30617	6.83443e-05	2.24773	0.000279031	1.02308	0.573849	up	AT3G23160/e_value = 3E-12	NA	NA	NA	NA	NA	NA	NA	NA	gi|1149782968|ref|XP_020154146.1|evalue = 1.68223e-31/uncharacterized protein LOC109739470 isoform X1 [Aegilops tauschii subsp. tauschii]
MSTRG.66420	Pavir.9NG706600	Chr09N:101011452-101016014	8.62581	4.64908	7.48311	7.98794	2.19978	2.04416	3.36276	2.36339	4.73959	2.58684	1.16118	3.61755	2.02901	0.00946402	2.77555	0.00121159	0.986308	0.962755	up	AT4G34660/e_value = 4E-120	GRMZM2G046274_T01/e_value = 0	LOC_Os03g16000.1/evalue = 0	Sobic.001G425800.3/evalue = 0	NA	GO:0005623, GO:0043226, GO:0044464, GO:0044456, GO:0045202, GO:0032991, GO:0044422, GO:0030054, GO:0016020, GO:0044425	GO:0098772, GO:0005488, GO:0005198, GO:0003824	GO:0065007, GO:0051179, GO:0009987, GO:0050789, GO:0023052, GO:0048518, GO:0032501, GO:0007610, GO:0032502, GO:0002376, GO:0071840, GO:0050896, GO:0048519, GO:0008152, GO:0051704, GO:0040011	Q8I1C0/evalue = 0.00000184301|Endophilin-A [Drosophila pseudoobscura pseudoobscura]	gi|1002247373|ref|XP_015627859.1|evalue = 0/PREDICTED: SH3 domain-containing protein 2 [Oryza sativa Japonica Group]
MSTRG.66543	-	Chr09N:102625153-102627807	2.00073	1.6881	2.1459	1.89074	0	0.516327	1.20162	1.00885	0	0.535461	0.603514	0.793602	2.04954	0.00246334	2.3182	0.00572935	0.904117	0.66379	up	AT1G12420/e_value = 8E-88	GRMZM2G035552_T01/e_value = 0	LOC_Os03g14370.2/evalue = 0	Sobic.001G437000.2/evalue = 0	NA	GO:0044464, GO:0005623, GO:0043226, GO:0055044, GO:0030054	GO:0005488	GO:0050896	Q9SJM1/evalue = 0.000000115772|ACT domain-containing protein ACR10 [Arabidopsis thaliana]	gi|357113138|ref|XP_003558361.1|evalue = 4.36024e-165/ACT domain-containing protein ACR8 [Brachypodium distachyon]
MSTRG.66546	Pavir.9NG570600	Chr09N:102727518-102729972	6.62373	6.85343	6.94295	8.04255	0.981345	1.35501	1.21818	0.527804	3.81039	2.03154	2.87648	2.37696	2.1626	0.000994255	4.05318	0.000195336	0.547946	0.0190106	up	AT1G01120/e_value = 0	GRMZM2G104626_T01/e_value = 0	LOC_Os03g14170.1/evalue = 0	Sobic.001G438100.1/evalue = 0	K15397/KCS; 3-ketoacyl-CoA synthase [EC:2.3.1.199]	GO:0016020, GO:0043226, GO:0044464, GO:0005623, GO:0044425, GO:0044422, GO:0032991	GO:0003824, GO:0005488	GO:0071840, GO:0032502, GO:0008152, GO:0009987, GO:0032501, GO:0050896, GO:0000003, GO:0022414, GO:0051704, GO:0040007	Q9C6L5/evalue = 0|3-ketoacyl-CoA synthase 5 [Arabidopsis thaliana]	gi|357113176|ref|XP_003558380.1|evalue = 0/3-ketoacyl-CoA synthase 1 [Brachypodium distachyon]
MSTRG.66835	Pavir.9NG622800	Chr09N:108415622-108416997	3.64788	4.22771	6.27266	3.52066	0.251969	0.319179	1.03003	0	0.961244	0.156515	0.60506	0.947116	3.20777	0.00165239	4.76	0.00269897	0.764733	0.526761	up	AT3G62760/e_value = 9E-63	NA	LOC_Os05g05620.1/evalue = 2E-93	Sobic.009G044000.1/evalue = 9E-137	K00799/GST; glutathione S-transferase [EC:2.5.1.18]	GO:0044464, GO:0005623, GO:0044422, GO:0043226, GO:0016020, GO:0031974, GO:0055044, GO:0030054, GO:0005576, GO:0044421, GO:0032991	GO:0003824, GO:0005488, GO:0016209, GO:0140110	GO:0008152, GO:0009987, GO:0050896, GO:0051179, GO:0023052, GO:0050789, GO:0065007, GO:0098754, GO:0051704, GO:0002376, GO:0019740	P04907/evalue = 3.38023E-49|Glutathione S-transferase 3 [Zea mays]	gi|1147618922|ref|XP_020113515.1|evalue = 1.85494e-87/probable glutathione S-transferase GSTF1 [Ananas comosus]
MSTRG.67617	Pavir.9NG755100	Chr09N:119727503-119729352	2.10449	2.7411	1.73795	1.75601	0	0	0	0	0.156803	0.123027	0.072921	0	2.81149	7.55031e-05	3.04725	0.000111687	0.923177	0.106091	up	AT2G17040/e_value = 7E-86	GRMZM2G059428_T01/e_value = 0	LOC_Os03g04070.1/evalue = 0	Sobic.001G515800.1/evalue = 0	NA	GO:0016020, GO:0043226, GO:0044464, GO:0005623, GO:0044425, GO:0044422, GO:0031974	GO:0005488, GO:0140110	GO:0050896, GO:0032502, GO:0032501, GO:0022414, GO:0000003, GO:0009987, GO:0065007, GO:0050789, GO:0048518, GO:0008152, GO:0071840, GO:0051704, GO:0040007, GO:0048519, GO:0008283, GO:0002376, GO:0023052	A0SPJ8/evalue = 3.01216E-50|NAC transcription factor NAM-1 [Hordeum vulgare subsp. vulgare]	gi|242037049|ref|XP_002465919.1|evalue = 1.45806e-141/NAC domain-containing protein 35 [Sorghum bicolor]
MSTRG.67622	Pavir.9NG755800	Chr09N:119797317-119799256	5.06296	6.3077	2.42047	1.78704	0	0.116208	0	0	1.12537	0.147528	0.135958	0.179193	3.30328	0.00885174	4.34414	0.00605519	0.848441	0.398462	up	AT2G17040/e_value = 8E-86	GRMZM2G059428_T01/e_value = 0	LOC_Os03g04070.1/evalue = 0	Sobic.001G515800.1/evalue = 0	NA	GO:0016020, GO:0043226, GO:0044464, GO:0005623, GO:0044425, GO:0044422, GO:0031974	GO:0005488, GO:0140110	GO:0050896, GO:0032502, GO:0032501, GO:0022414, GO:0000003, GO:0009987, GO:0065007, GO:0050789, GO:0048518, GO:0008152, GO:0071840, GO:0051704, GO:0040007, GO:0048519, GO:0008283, GO:0002376, GO:0023052	A0SPJ8/evalue = 3.10944E-50|NAC transcription factor NAM-1 [Hordeum vulgare subsp. vulgare]	gi|242037049|ref|XP_002465919.1|evalue = 5.35973e-141/NAC domain-containing protein 35 [Sorghum bicolor]
MSTRG.67646	Pavir.9NG759000	Chr09N:120009279-120010398	1.25533	2.73949	5.18435	2.74584	0	0.117799	0.043877	0	0	0	0	0	3.70828	0.00204276	3.39671	0.00804089	1.04705	0.223861	up	NA	GRMZM2G092813_T01/e_value = 0	LOC_Os03g03790.1/evalue = 0	Sobic.001G518800.1/evalue = 0	NA	NA	NA	NA	NA	gi|1394860324|gb|PWZ04922.1|evalue = 2.81186e-136/putative acyl-activating enzyme 12, peroxisomal [Zea mays]
MSTRG.67716	Pavir.9NG768000	Chr09N:120567029-120569465	3.37588	3.99742	8.25267	2.56163	0	0.03051	0.022949	0.070615	0.452133	0.086872	0	0.089746	4.44882	0.00130812	4.97674	0.00255848	0.948404	0.606073	up	AT2G46660/e_value = 0	GRMZM2G093286_T01/e_value = 0	LOC_Os03g04190.1/evalue = 0	Sobic.001G514700.1/evalue = 0	NA	GO:0016020, GO:0043226, GO:0044464, GO:0005623, GO:0044425, GO:0044422, GO:0055044, GO:0030054	GO:0003824, GO:0005488	GO:0032501, GO:0032502, GO:0022414, GO:0000003, GO:0008152, GO:0009987, GO:0050896, GO:0051704, GO:0065007, GO:0002376, GO:0040007, GO:0050789, GO:0048518, GO:0071840, GO:0051179, GO:0008283	P48418/evalue = 1.98496E-78|Flavonoid 3',5'-hydroxylase 1 [Petunia hybrida]	gi|226532646|ref|NP_001146265.1|evalue = 0/uncharacterized protein LOC100279840 [Zea mays]
MSTRG.68013	-	scaffold_104:28210-39915	3.20296	1.8527	2.45494	2.72059	0.75411	0.673572	0.911596	0.148868	0.142054	0.26271	2.7796	0.471143	2.22365	0.00286366	2.38141	0.00555938	0.746465	0.404751	up	NA	NA	NA	NA	NA	NA	NA	NA	NA	-
MSTRG.68306	-	scaffold_1165:3368-15264	1.35518	0.843282	1.20969	0.75783	0	0	0	0	0	0	0	0	2.03272	0.000237917	2.06206	0.000698262	1	NA	up	AT4G05200/e_value = 3E-52	NA	NA	Sobic.005G182500.2/evalue = 0	NA	GO:0044464, GO:0005623, GO:0043226, GO:0031974, GO:0044422, GO:0016020, GO:0005576, GO:0044425, GO:0055044, GO:0030054, GO:0044421	GO:0003824, GO:0005488, GO:0005198, GO:0004871, GO:0090729	GO:0009987, GO:0065007, GO:0050789, GO:0032501, GO:0032502, GO:0022414, GO:0000003, GO:0051704, GO:0023052, GO:0008152, GO:0050896, GO:0048518, GO:0051179, GO:0002376, GO:0048519, GO:0040007, GO:0071840, GO:0022610, GO:0008283, GO:0040011, GO:0001906	Q9C5S8/evalue = 6.00972E-49|Cysteine-rich receptor-like protein kinase 5 [Arabidopsis thaliana]	gi|1205956988|ref|XP_021316328.1|evalue = 4.70417e-22/probable serine/threonine-protein kinase PBL4 isoform X2 [Sorghum bicolor]
MSTRG.68690	-	scaffold_13799:1117-1429	3.08279	2.81476	2.82219	3.46343	0.394022	0.473856	0.235507	0.363564	0.768362	0.406891	1.75694	0.619543	2.26387	0.00122097	2.76722	8.12115e-06	0.718694	0.141534	up	NA	NA	NA	NA	NA	NA	NA	NA	NA	-
MSTRG.68737	Pavir.J106100	scaffold_14034:707-2240	5.45453	8.19829	11.9667	6.64389	0	0.01424	0.048053	0	2.39257	0.350195	0.1177	0.378083	5.12076	0.000825328	8.53006	0.000152703	0.720911	0.316431	up	AT2G03200/e_value = 6E-103	GRMZM2G468657_T01/e_value = 0	LOC_Os07g34940.1/evalue = 0	Sobic.002G326100.1/evalue = 0	NA	GO:0005623, GO:0044464, GO:0043226, GO:0005576, GO:0016020, GO:0044425, GO:0031974, GO:0044422, GO:0044421, GO:0032991	GO:0005488, GO:0003824	GO:0032501, GO:0032502, GO:0009987, GO:0050789, GO:0065007, GO:0050896, GO:0051704, GO:0002376, GO:0008152, GO:0023052, GO:0048511, GO:0048518	O04496/evalue = 3.54614E-37|Aspartyl protease AED3 [Arabidopsis thaliana]	gi|1142664832|gb|ONM24154.1|evalue = 0/Aspartic proteinase nepenthesin-1 [Zea mays]
MSTRG.68965	Pavir.J134100	scaffold_15390:1278-2021	4.28908	5.25295	5.38246	3.70651	1.03292	1.50981	0.742427	0.753518	1.82891	0.980559	0.69109	0.295155	2.96115	0.00214597	2.46988	0.00073677	1.20181	0.423832	up	AT5G43760/e_value = 2E-56	GRMZM2G031790_T01/e_value = 5E-163	LOC_Os03g06700.1/evalue = 1E-152	Sobic.001G495500.1/evalue = 1E-167	K15397/KCS; 3-ketoacyl-CoA synthase [EC:2.3.1.199]	GO:0016020, GO:0043226, GO:0044464, GO:0005623, GO:0044425, GO:0044422, GO:0032991	GO:0003824	GO:0050896, GO:0040007, GO:0032502, GO:0009987, GO:0071840, GO:0008152, GO:0000003, GO:0032501, GO:0022414, GO:0051704	Q4V3C9/evalue = 3.73302E-46|3-ketoacyl-CoA synthase 8 [Arabidopsis thaliana]	gi|1149744172|ref|XP_020195394.1|evalue = 1.35594e-85/3-ketoacyl-CoA synthase 20-like [Aegilops tauschii subsp. tauschii]
MSTRG.69035	Pavir.J141000	scaffold_15784:781-1961	3.3965	4.16377	4.50951	6.21653	0.04666	0	0.045376	0	0.081411	0	0.205092	0	5.1463	4.215e-05	5.31708	8.72991e-05	0.926923	0.205739	up	AT3G47580/e_value = 5E-52	NA	LOC_Os11g07250.1/evalue = 7E-167	Sobic.005G065000.1/evalue = 0	NA	GO:0005623, GO:0044464, GO:0043226, GO:0005576, GO:0016020, GO:0044425, GO:0044422, GO:0055044, GO:0030054	GO:0005488, GO:0003824, GO:0004871	GO:0009987, GO:0050789, GO:0032502, GO:0065007, GO:0032501, GO:0022414, GO:0000003, GO:0051704, GO:0051179, GO:0040007, GO:0071840, GO:0008152, GO:0002376, GO:0050896, GO:0048519, GO:0048518, GO:0023052, GO:0022610	Q9FNE1/evalue = 3.38605E-32|Cysteine-rich receptor-like protein kinase 42 [Arabidopsis thaliana]	gi|937937968|dbj|BAT12881.1|evalue = 3.56107e-117/Os11g0172350 [Oryza sativa Japonica Group]
MSTRG.69539	-	scaffold_18768:297-778	2.84258	3.37261	1.88456	1.45231	0.251803	0.356957	0.55394	0.282425	0.595398	0.171574	0.904253	0.135024	2.36575	0.00569982	2.64184	0.00350706	0.865327	0.374689	up	NA	NA	NA	NA	NA	NA	NA	NA	NA	gi|944258051|gb|KQL22308.1|evalue = 8.78996e-18/hypothetical protein SETIT_033252mg [Setaria italica]
MSTRG.69844	Pavir.J235800	scaffold_203:19548-22873	1.48287	2.01013	2.88407	1.20759	0.06792	0	0.010954	0.011081	0.725947	0.415297	0	0	2.21969	0.00686674	2.71739	0.00220141	0.874036	0.450963	up	AT3G26690/e_value = 1E-58	GRMZM2G057963_T02/e_value = 2E-174	LOC_Os11g32750.2/evalue = 6E-149	Sobic.005G138200.2/evalue = 0	K07766/E3.6.1.52; diphosphoinositol-polyphosphate diphosphatase [EC:3.6.1.52]	GO:0044464, GO:0005623, GO:0043226	GO:0003824, GO:0005488	GO:0009987, GO:0008152, GO:0023052	Q5RAF0/evalue = 0.00000000370574|Diphosphoinositol polyphosphate phosphohydrolase 2 [Pongo abelii]	gi|108864444|gb|ABG22503.1|evalue = 5.18277e-118/Nudix hydrolase 13, mitochondrial precursor, putative, expressed [Oryza sativa Japonica Group]
MSTRG.70066	-	scaffold_21580:1-834	1.89741	6.12003	3.73052	3.40528	0	0	0	0.140623	0.026429	0.05255	0	0.026808	4.38912	0.000657396	4.17241	0.00266037	1.01139	0.807676	up	NA	NA	NA	NA	NA	NA	NA	NA	NA	gi|1238322733|gb|PAN45366.1|evalue = 3.41139e-56/hypothetical protein PAHAL_9G113600 [Panicum hallii]
MSTRG.70324	Pavir.J285200	scaffold_22930:11-307	14.3231	10.631	6.39935	6.53223	0	0	0	0	0.074215	0.072321	0	0	9.6782	8.23234e-05	10.3503	0.000218979	0.972637	0.32396	up	AT5G24530/e_value = 7E-37	GRMZM2G099467_T01/e_value = 1E-40	LOC_Os04g49194.1/evalue = 3E-76	Sobic.006G190000.1/evalue = 3E-101	NA	GO:0044464, GO:0005623, GO:0043226, GO:0055044, GO:0030054, GO:0016020	GO:0003824, GO:0005488	GO:0050896, GO:0008152, GO:0009987, GO:0065007, GO:0032502, GO:0000003, GO:0022414, GO:0032501, GO:0040007, GO:0071840, GO:0051704, GO:0050789, GO:0048518, GO:0023052	Q9S818/evalue = 1.98816E-18|Naringenin,2-oxoglutarate 3-dioxygenase [Arabidopsis thaliana]	gi|1371097544|ref|XP_024311889.1|evalue = 1.01509e-40/flavanone 3-dioxygenase 2 isoform X1 [Brachypodium distachyon]
MSTRG.70403	Pavir.J294000	scaffold_233:28635-37745	0.964845	0.808901	1.99898	1.45768	0	0	0	0	0	0	0.084392	0.084019	2.17532	0.00175381	2.24751	0.00383872	0.952168	0.152078	up	AT2G24720/e_value = 0	NA	NA	Sobic.002G208700.1/evalue = 0	K05387/GRIP; glutamate receptor, ionotropic, plant	GO:0044456, GO:0005623, GO:0044464, GO:0045202, GO:0016020, GO:0044425, GO:0043226, GO:0044421, GO:0005576, GO:0032991, GO:0044422, GO:0055044, GO:0030054	GO:0005215, GO:0004871, GO:0005488, GO:0098772	GO:0009987, GO:0008152, GO:0071840, GO:0050789, GO:0065007, GO:0048518, GO:0032501, GO:0007610, GO:0032502, GO:0048519, GO:0050896, GO:0023052, GO:0051179, GO:0099531, GO:0051704, GO:0040011, GO:0098743, GO:0022414, GO:0000003, GO:0002376, GO:0048511	Q93YT1/evalue = 2.47745E-133|Glutamate receptor 3.2 [Arabidopsis thaliana]	gi|1371089737|ref|XP_014758530.2|evalue = 0/glutamate receptor 2.1 [Brachypodium distachyon]
MSTRG.70511	-	scaffold_24:117370-118374	1.19788	2.16178	1.53286	1.47585	0.037711	0	0	0	0.667632	0.227001	0.088826	0.042401	2.04591	0.00185343	2.47904	0.000343349	0.862361	0.301734	up	NA	NA	NA	NA	NA	NA	NA	NA	NA	-
MSTRG.70565	-	scaffold_24254:574-1295	7.54091	7.90577	6.95331	3.96582	0.204077	0.061113	0	0	1.70781	0.719702	0.521809	0.926244	3.76297	0.000564879	6.70321	0.000200617	0.624926	0.0162613	up	AT2G31880/e_value = 7E-22	GRMZM2G027958_T01/e_value = 2E-137	NA	Sobic.010G120800.1/evalue = 9E-110	NA	GO:0044425, GO:0016020, GO:0044464, GO:0005623	GO:0005488, GO:0003824, GO:0004871	GO:0050789, GO:0065007, GO:0050896, GO:0048518, GO:0009987	Q9SKB2/evalue = 2.41254E-21|Leucine-rich repeat receptor-like serine/threonine/tyrosine-protein kinase SOBIR1 [Arabidopsis thaliana]	gi|944265935|gb|KQL30175.1|evalue = 4.21938e-67/hypothetical protein SETIT_019433mg [Setaria italica]
MSTRG.71425	Pavir.J396500	scaffold_2954:5591-6932	2.85556	4.60778	9.99076	5.19603	0	0	0	0	0.767519	0.128753	0	0.077219	4.9728	0.00122304	5.95143	0.00196933	0.892292	0.484412	up	AT5G13930/e_value = 3E-34	NA	NA	NA	K00660/CHS; chalcone synthase [EC:2.3.1.74]	GO:0044464, GO:0005623, GO:0043226, GO:0016020, GO:0044422, GO:0032991	GO:0005488, GO:0003824	GO:0050896, GO:0008152, GO:0065007, GO:0051179, GO:0009987, GO:0050789	Q58VP7/evalue = 1.24066E-21|5,7-dihydroxy-2-methylchromone synthase [Aloe arborescens]	gi|242042848|ref|XP_002459295.1|evalue = 1.07751e-42/bisdemethoxycurcumin synthase [Sorghum bicolor]
MSTRG.71511	Pavir.J404500	scaffold_30120:110-538	6.24601	7.90416	11.1691	7.8033	0	0	0	0	1.00318	0	1.10764	0.635719	5.6175	0.000554105	8.93825	2.65047e-05	0.611797	0.0740389	up	AT1G09310/e_value = 7E-43	GRMZM2G045031_T01/e_value = 4E-127	NA	Sobic.002G089100.1/evalue = 8E-133	NA	NA	NA	NA	NA	gi|514725515|ref|XP_004955752.1|evalue = 2.29878e-90/uncharacterized protein LOC101774918 [Setaria italica]
MSTRG.71677	-	scaffold_3140:11847-12926	1.76119	1.69236	2.06613	0.797057	0	0.040855	0.15678	0	0.326143	0.140222	0.135108	0.123596	2.1385	0.00246206	2.57091	0.00228212	0.875118	0.09858	up	AT4G34131/e_value = 1E-68	GRMZM5G838804_T03/e_value = 0	LOC_Os01g41430.1/evalue = 0	Sobic.003G232900.1/evalue = 0	NA	GO:0016020, GO:0043226, GO:0044464, GO:0005623, GO:0044425, GO:0044422	GO:0003824, GO:0005488	GO:0050789, GO:0040007, GO:0065007, GO:0048519, GO:0009987, GO:0008152, GO:0050896, GO:0051704, GO:0032502, GO:0032501, GO:0022414, GO:0000003, GO:0043473, GO:0098754, GO:0048518, GO:0071840, GO:0051179	Q9ZQ96/evalue = 1.70493E-56|UDP-glycosyltransferase 73C3 [Arabidopsis thaliana]	gi|125526993|gb|EAY75107.1|evalue = 5.79088e-179/hypothetical protein OsI_03002 [Oryza sativa Indica Group]
MSTRG.72039	-	scaffold_3658:3920-5944	2.44082	2.69621	5.66731	3.72337	0	0	2.18497	0	1.73208	0	0.002116	0	3.3437	0.00607019	5.52511	0.0016727	0.846571	0.731786	up	AT5G18860/e_value = 4E-46	NA	LOC_Os05g33644.1/evalue = 9E-176	Sobic.009G134300.6/evalue = 0	NA	NA	NA	NA	NA	gi|1256470024|ref|XP_022681358.1|evalue = 2.02968e-82/uncharacterized protein LOC101757009 isoform X5 [Setaria italica]
MSTRG.72209	Pavir.J490800	scaffold_3930:4552-5605	1.65587	1.32904	1.46843	1.59237	0	0	0	0	0.336828	0	0	0.109458	2.24704	4.81559e-05	2.52643	2.87302e-06	0.949002	0.533713	up	AT3G05920/e_value = 0.000004	GRMZM2G092867_T01/e_value = 1E-95	NA	Sobic.003G256500.1/evalue = 1E-78	NA	NA	NA	NA	NA	gi|326489673|dbj|BAK01817.1|evalue = 1.09686e-19/predicted protein [Hordeum vulgare subsp. vulgare]
MSTRG.72247	Pavir.J496300	scaffold_4003:10497-12972	2.64816	2.81241	8.43071	2.60111	0	0	0	0	0.449925	0.269012	0.029921	0.199253	3.73371	0.00380402	4.59481	0.00563132	0.85759	0.110557	up	AT4G29740/e_value = 5E-160	GRMZM2G146644_T01/e_value = 0	LOC_Os01g09260.1/evalue = 0	Sobic.003G036700.1/evalue = 0	K00279/CKX; cytokinin dehydrogenase [EC:1.5.99.12]	GO:0005623, GO:0043226, GO:0044422, GO:0044464, GO:0031974, GO:0005576, GO:0044421, GO:0016020	GO:0003824, GO:0005488	GO:0065007, GO:0009987, GO:0008152, GO:0000003, GO:0032502, GO:0032501, GO:0022414, GO:0050896, GO:0050789, GO:0023052	Q5ZAY9/evalue = 1.40666E-154|Cytokinin dehydrogenase 5 [Oryza sativa subsp. japonica]	gi|1205946545|ref|XP_021313099.1|evalue = 0/cytokinin dehydrogenase 1 [Sorghum bicolor]
MSTRG.72375	Pavir.J512900	scaffold_42:83984-85947	1.15567	2.1276	1.37974	1.88398	0	0	0.782332	0	0.601497	0.433386	0	0	2.07976	0.00332347	2.85683	0.00131897	0.836956	0.458718	up	AT3G50930/e_value = 6E-153	GRMZM6G704070_T01/e_value = 0	LOC_Os05g51130.1/evalue = 0	Sobic.009G252600.1/evalue = 0	K08900/BCS1; mitochondrial chaperone BCS1	GO:0032991, GO:0005623, GO:0044464, GO:0043226, GO:0044422, GO:0044425, GO:0016020, GO:0031974, GO:0055044, GO:0030054	GO:0003824, GO:0005488, GO:0005215	GO:0051179, GO:0009987, GO:0071840, GO:0008152, GO:0050896, GO:0065007, GO:0050789, GO:0048518, GO:0032502, GO:0032501, GO:0051704, GO:0000003, GO:0022414, GO:0048519, GO:0040007, GO:0023052, GO:0002376	Q9LJJ5/evalue = 9.20241E-110|AAA-ATPase At3g28610 [Arabidopsis thaliana]	gi|1002270241|ref|XP_015639446.1|evalue = 0/PREDICTED: AAA-ATPase At3g50940 [Oryza sativa Japonica Group]
MSTRG.72402	Pavir.J517000	scaffold_4254:5607-7948	11.8466	13.8094	13.8342	7.12603	0.125953	0.175967	0.146986	0.08185	1.16179	0.305759	0.269684	0.345513	8.13952	0.000100692	10.8412	7.4368e-05	0.824147	0.254537	up	AT3G14690/e_value = 0	GRMZM2G021436_T01/e_value = 0	NA	Sobic.003G228600.1/evalue = 0	NA	GO:0044464, GO:0005623, GO:0044422, GO:0043226, GO:0016020, GO:0044425, GO:0005576, GO:0044421, GO:0055044, GO:0030054	GO:0003824, GO:0005488	GO:0050896, GO:0065007, GO:0032501, GO:0008152, GO:0009987, GO:0032502, GO:0007610, GO:0040007, GO:0050789, GO:0048518, GO:0022414, GO:0000003, GO:0002376, GO:0051179, GO:0048519, GO:0051704	H1A981/evalue = 1.50723E-176|11-oxo-beta-amyrin 30-oxidase [Medicago truncatula]	gi|1070944071|gb|OEL23872.1|evalue = 5.22928e-09/Cytochrome P450 72A15, partial [Dichanthelium oligosanthes]
MSTRG.72916	Pavir.J580700	scaffold_534:20167-20764	2.26983	2.75034	2.61724	2.74917	0	0	0	0	0	0	0.055677	0	3.54623	4.80025e-07	3.55503	1.01502e-06	0.976685	0.178719	up	NA	NA	NA	NA	NA	NA	NA	NA	NA	gi|944258776|gb|KQL23033.1|evalue = 3.9609e-13/hypothetical protein SETIT_031490mg [Setaria italica]
MSTRG.73146	Pavir.J606500	scaffold_586:12968-14976	16.1015	16.2904	26.9202	18.3633	5.06861	5.47269	6.45535	4.00244	10.8291	6.01131	7.94596	10.1972	2.05632	0.00655418	3.44968	0.0013413	0.655954	0.0728333	up	NA	NA	NA	NA	NA	NA	NA	NA	NA	gi|215717019|dbj|BAG95382.1|evalue = 9.49524e-55/unnamed protein product [Oryza sativa Japonica Group]
MSTRG.73368	-	scaffold_636:19577-32651	4.88006	4.44656	3.12615	2.27893	0	0	0	0	0.841788	0.455764	1.15209	1.10435	2.46111	4.08255e-05	4.65382	3.42825e-06	0.52911	0.000131242	up	AT2G31880/e_value = 9E-55	GRMZM2G027958_T01/e_value = 1E-117	LOC_Os06g18000.1/evalue = 2E-100	Sobic.010G120800.1/evalue = 8E-119	NA	GO:0044464, GO:0005623, GO:0043226, GO:0031974, GO:0044422, GO:0016020, GO:0005576, GO:0044425, GO:0055044, GO:0030054	GO:0003824, GO:0005488, GO:0005198, GO:0004871, GO:0090729	GO:0032501, GO:0032502, GO:0022414, GO:0000003, GO:0009987, GO:0050789, GO:0065007, GO:0051704, GO:0050896, GO:0051179, GO:0040007, GO:0071840, GO:0008152, GO:0002376, GO:0048519, GO:0048518, GO:0023052, GO:0022610, GO:0001906	C0LGR6/evalue = 1.73157E-34|Probable LRR receptor-like serine/threonine-protein kinase At4g29180 [Arabidopsis thaliana]	gi|1382779042|gb|PUZ61000.1|evalue = 2.14241e-67/hypothetical protein GQ55_4G234900 [Panicum hallii var. hallii]
MSTRG.73523	Pavir.J653300	scaffold_666:1709-2872	2.63106	4.05571	5.11314	2.60874	0.104233	0.045962	1.02076	0	0.225512	0.045653	0.844941	0.811677	3.1415	0.00276843	4.72852	0.000947332	0.685805	0.1205	up	AT1G73040/e_value = 0.000003	NA	NA	NA	NA	GO:0005576	GO:0005488	GO:0022610, GO:0051704, GO:0009987, GO:0065007, GO:0050789, GO:0048518	A2WPN7/evalue = 2.33469E-17|Salt stress-induced protein [Oryza sativa subsp. indica]	gi|944249362|gb|KQL13625.1|evalue = 9.24824e-33/hypothetical protein SETIT_022763mg [Setaria italica]
MSTRG.74092	Pavir.J723700	scaffold_8097:3236-4957	12.2913	8.45608	13.524	14.3022	1.0476	1.96426	1.79553	1.49805	0	0.389579	3.38955	1.90147	6.66827	0.00124466	5.31621	0.000286905	0.996774	0.993911	up	AT1G09310/e_value = 5E-39	GRMZM2G164781_T01/e_value = 3E-173	NA	Sobic.005G216900.1/evalue = 0	NA	NA	NA	NA	NA	gi|1002308975|ref|XP_015617874.1|evalue = 3.06792e-64/PREDICTED: uncharacterized protein LOC4351128 [Oryza sativa Japonica Group]
MSTRG.74285	Pavir.J748400	scaffold_8725:5328-5800	11.4137	29.4055	16.5347	19.7854	2.303	3.52497	6.42504	2.05428	6.73421	3.13609	4.30282	6.14959	3.16238	0.00297924	5.60529	0.00431181	0.658452	0.230307	up	AT5G05340/e_value = 2E-56	NA	LOC_Os11g02130.1/evalue = 8E-108	Sobic.005G011300.1/evalue = 4E-136	K00430/E1.11.1.7; peroxidase [EC:1.11.1.7]	GO:0044464, GO:0005623, GO:0043226, GO:0055044, GO:0030054, GO:0005576, GO:0016020, GO:0044422	GO:0016209, GO:0003824, GO:0005488	GO:0050789, GO:0040007, GO:0065007, GO:0048519, GO:0050896, GO:0048511, GO:0032502, GO:0009987, GO:0071840, GO:0008152, GO:0032501, GO:0022414, GO:0000003, GO:0051704, GO:0002376, GO:0048518	Q9LVL2/evalue = 4.31425E-47|Peroxidase 67 [Arabidopsis thaliana]	gi|992166138|gb|EES09120.2|evalue = 2.57623e-82/hypothetical protein SORBI_3005G011200 [Sorghum bicolor]
MSTRG.74583	-	scaffold_9815:4423-4945	25.1075	43.5295	39.7319	27.7768	5.60635	7.18536	5.08561	3.25263	4.90178	3.50044	8.10336	3.8263	5.9585	0.000350258	4.92239	0.00133395	1.01742	0.950949	up	NA	NA	NA	NA	NA	NA	NA	NA	NA	-
