# Supplementary material for: Using Transcriptome Analysis to Identify Genes Involved in Switchgrass Flower Reversion
Source: Front Plant Sci. 2018 Dec 4;9:1805. doi: 10.3389/fpls.2018.01805 (PMC6288819; doi:10.3389/fpls.2018.01805)
Supplement: Supplementary file 3 [file Table_3.XLSX]

## Sheet: Sheet1
Table S3 TFs involved in switchgrass flower reversion
gene_id	ref_gene_name	TF_family	regulation			TF_family	number of DEGs	All genes	Percentage
MSTRG.3413	Pavir.1KG469000	bHLH	up			bHLH	1	559	0.00178891
MSTRG.25472	Pavir.4KG125000	C2H2	up			C2H2	7	297	0.023569
MSTRG.45840	Pavir.7KG052400	C2H2	up			ERF	1	338	0.00295858
MSTRG.54469	Pavir.8KG391800	C2H2	up			HSF	1	78	0.0128205
MSTRG.54472	Pavir.8KG392300	C2H2	up			MYB	1	307	0.00325733
MSTRG.54473	Pavir.8KG392400	C2H2	up			NAC	7	425	0.0164706
MSTRG.56571	Pavir.8NG308400	C2H2	up			TCP	1	55	0.0181818
MSTRG.60389	Pavir.9KG495400	C2H2	up			WRKY	18	275	0.0654545
MSTRG.61817	Pavir.9NG018300	ERF	up
MSTRG.15181	Pavir.2NG369000	HSF	up
MSTRG.41824	Pavir.6KG256400	MYB	up
MSTRG.17376	Pavir.3KG002000	NAC	up
MSTRG.29312	Pavir.4NG336600	NAC	up
MSTRG.35119	Pavir.5KG760100	NAC	up
MSTRG.46505	Pavir.7KG085500	NAC	up
MSTRG.61398	Pavir.9KG578100	NAC	up
MSTRG.67617	Pavir.9NG755100	NAC	up
MSTRG.67622	Pavir.9NG755800	NAC	up
MSTRG.14682	Pavir.2NG320400	TCP	up
MSTRG.10572	Pavir.2KG304400	WRKY	up
MSTRG.10660	Pavir.2KG335400	WRKY	up
MSTRG.12506	Pavir.2KG586900	WRKY	up
MSTRG.14550	Pavir.2NG180300	WRKY	up
MSTRG.14906	Pavir.2NG334100	WRKY	up
MSTRG.14907	Pavir.2NG334200	WRKY	up
MSTRG.17162	Pavir.2NG635600	WRKY	up
MSTRG.17414	Pavir.3KG007400	WRKY	up
MSTRG.19124	-	WRKY	up
MSTRG.20229	Pavir.3KG387800	WRKY	up
MSTRG.21807	Pavir.3NG017500	WRKY	up
MSTRG.22777	Pavir.3NG151200	WRKY	up
MSTRG.32198	Pavir.5KG378100	WRKY	up
MSTRG.32365	Pavir.5KG402900	WRKY	up
MSTRG.44619	Pavir.6NG125900	WRKY	up
MSTRG.54549	Pavir.8NG001600	WRKY	up
MSTRG.59950	Pavir.9KG433300	WRKY	up
MSTRG.6070	-	WRKY	up
