# Supplementary material for: Using Transcriptome Analysis to Identify Genes Involved in Switchgrass Flower Reversion
Source: Front Plant Sci. 2018 Dec 4;9:1805. doi: 10.3389/fpls.2018.01805 (PMC6288819; doi:10.3389/fpls.2018.01805)
Supplement: Supplementary file 5 [file Table_5.XLSX]

## Sheet: Sheet1
Table S5 primers for ORF amplification
Sequence Definition	Product Length	Sense Primer	Anti-sense Primer
Pavir.8NG161900	961	TTAGATTGAGTGCTTTCCAT	AGAGATGACCACTGAAACCA
Pavir.7NG306800	1032	ATGGGAAGCCAGCTTCTGTC	TTACTGGAGCTGTGGGGCGT
Pavir.3NG053500	945	ATGGCCAATCTCGAAATCAT	CTAGAAATCACAGCAGCCCT
Pavir.1KG404800	593	AGATGTCGACCACCATCGGC	TTACGCGTCGGACCAAGTGA
