# Supplementary material for: Using Transcriptome Analysis to Identify Genes Involved in Switchgrass Flower Reversion
Source: Front Plant Sci. 2018 Dec 4;9:1805. doi: 10.3389/fpls.2018.01805 (PMC6288819; doi:10.3389/fpls.2018.01805)
Supplement: Supplementary file 6 [file Table_6.XLSX]

## Sheet: Sheet1
Table S6 primers for RT-PCR and semi-qPCR
Sequence Definition	Product Length	Sense Primer	Anti-sense Primer
Pavir.3KG025800	142	GTTGCTTTGGGTGTGGTGTGT	GCCTCTTTTCCTCTGGGTGC
Pavir.J517000	115	CAGAACTTCGCCTTGCTA	GATGTAGTGTTATCACGGTATG
Pavir.8NG161900	192	CTTGACCGAATAGCCTTGA	CTGAACCTAATAGAATGGACTG
Pavir.5NG047700	196	CCGTGTAGAACACCTCATC	TGGCTCAACCTCTTCCTC
Pavir.1KG545400	154	CCCCCTTCCCTTCCTGTTTC	CTTGCCGGTGGCCTTTTG
Pavir.7NG306800	188	ATGGCTGTGAACTACTACC	CCTAGATTGATGACGAATGC
Pavir.3NG053500	195	TGTTCCAGTTACCAGCATAG	ACTTCAGCAACCTCTACCT
Pavir.2NG586800	148	AAATCCCCCGCGATTAAAAACC	GCCTCCGACCGCCCACA
Pavir.8KG390300	145	ACCAACACCATAGCATCC	TGTAGTAGTAGTTCCAGTCAG
Pavir.7NG099700	153	GTAGCACCTGTAACGAGAG	GAACACCTTAATGAGCACAA
Pavir.2KG439000	128	GGACCGTGCCCGTACTCTTTCG	GCTATCCTCCTCGTCGCCTTTCTCT
Pavir.1KG404800	154	TGGCTCTGATCCGTATGT	ATGACGCTCAACGACTTC
eEF-1α	100	CGGTTGGTCGTGTGGAGACT	TGGTGCATCTCAACAGACTTCAC
AtActin7	161	GCCCCTGAGGAGCACCCAGTT	CCGGTTGTACGACCACTGGCA
